# Supplementary material for: Effects of cytosine methylation on transcription factor binding sites
Source: BMC Genomics. 2014 Mar 26;15:119. doi: 10.1186/1471-2164-15-119 (PMC3986887; doi:10.1186/1471-2164-15-119)
Supplement: Additional file 2 — Contains RDM-based predicted TFBSs based on 50 cell samples; tables containing information about the names of the TFBSs models used, their function in regulation (activator or repressor), the number of cytosines in our study (with any SCC M/E ) overlapping with TFBSs, the number of CpG “traffic lights” overlapping with TFBSs for each TF, the expected number of such overlaps and the statistical significance of the over-/underrepresentation of TFBS in CpG “traffic light” positions. Consistent information is given for positions with positive SCC M/E . [file 1471-2164-15-119-S2.xlsx]

## Sheet: RDM_p-value (SCC) < 0.01
Results based on 50 cell and tissue types and RDM-based TFBS prediction
Name of the model	Activator	Repressor	Total predictions	CpG "traffic lights", negative correlation, p < 0.01	Other positions	Expected negative correlation, p < 0.01	Expected, other positions	p-value, chi-square	p-value, chi-square, Biferroni corrected	More, then expected	Obs/Exp	Positive correlation, p < 0.01	Other positions	Expected positive correlation, p < 0.01	Expected, other positions	p-value, chi-square	p-value, chi-square, Biferroni corrected	More, then expected	Obs/Exp
AHR_si	TRUE	FALSE	939	78	861	156	783	7.98214e-12	7.49523e-09	no	0.5	6	933	7	932	0.704405	661.436	no	0.857143
AIRE_f2	TRUE	FALSE	5	1	4	1	4	1	5	no	1	0	5	0	5	N/A	N/A	no	N/A
ALX1_si	TRUE	TRUE	23	3	20	4	19	0.582237	13.3915	no	0.75	0	23	0	23	N/A	N/A	no	N/A
ANDR_do	TRUE	FALSE	50	4	46	8	42	0.122823	6.14113	no	0.5	1	49	0	50	N/A	N/A	yes	N/A
AP2A_f2	TRUE	TRUE	23936	1543	22393	3977	19959	0	0	no	0.387981	76	23860	185	23751	8.62529e-16	2.06455e-11	no	0.410811
AP2B_f1	TRUE	TRUE	9716	577	9139	1614	8102	8.8816e-176	8.62936e-172	no	0.357497	27	9689	75	9641	2.6354e-08	0.000256055	no	0.36
AP2C_f1	TRUE	TRUE	18916	1262	17654	3143	15773	1.50633e-295	2.84937e-291	no	0.401527	63	18853	146	18770	5.35654e-12	1.01324e-07	no	0.431507
ARI3A_f1	FALSE	FALSE	1294	172	1122	215	1079	0.00132052	1.70875	no	0.8	5	1289	10	1284	0.112448	145.508	no	0.5
ARNT_f1	TRUE	FALSE	3939	282	3657	654	3285	4.00826e-57	1.57885e-53	no	0.431193	17	3922	30	3909	0.017193	67.7231	no	0.566667
ATF1_si	TRUE	TRUE	449	27	422	75	374	1.256e-09	5.63946e-07	no	0.36	1	448	3	446	0.246628	110.736	no	0.333333
ATF2+ATF4_f1	TRUE	FALSE	775	71	704	129	646	2.228e-08	1.7267e-05	no	0.550388	1	774	6	769	0.0404436	31.3438	no	0.166667
ATF3_f1	TRUE	TRUE	2826	277	2549	469	2357	2.79283e-22	7.89255e-19	no	0.590618	13	2813	22	2804	0.0540645	152.786	no	0.590909
ATF5_si	TRUE	TRUE	141	25	116	23	118	0.648488	91.4368	yes	1.08696	3	138	1	140	0.0447358	6.30775	yes	3
ATF6A_si	TRUE	FALSE	31	3	28	5	26	0.328742	10.191	no	0.6	0	31	0	31	N/A	N/A	no	N/A
BATF_si	FALSE	TRUE	906	116	790	151	755	0.00180782	1.63789	no	0.768212	4	902	7	899	0.254996	231.026	no	0.571429
BCL6_f1	TRUE	TRUE	4	0	4	1	3	0.248213	0.992852	no	0	0	4	0	4	N/A	N/A	no	N/A
BHE40_f2	FALSE	TRUE	2976	228	2748	494	2482	3.08666e-39	9.18589e-36	no	0.461538	5	2971	23	2953	0.000164661	0.490032	no	0.217391
BRCA1_f1	TRUE	TRUE	612	69	543	102	510	0.000344447	0.210801	no	0.676471	5	607	5	607	1	612	no	1
CDX2_f1	TRUE	FALSE	1702	238	1464	283	1419	0.00339402	5.77662	no	0.840989	7	1695	13	1689	0.094822	161.387	no	0.538462
CEBPA_do	TRUE	FALSE	1385	167	1218	230	1155	5.3916e-06	0.00746736	no	0.726087	12	1373	11	1374	0.762106	1055.52	yes	1.09091
CEBPB_f1	TRUE	FALSE	916	130	786	152	764	0.0507133	46.4533	no	0.855263	9	907	7	909	0.447952	410.324	yes	1.28571
CEBPD_f1	TRUE	FALSE	803	96	707	133	670	0.000444183	0.356679	no	0.721805	6	797	6	797	1	803	no	1
CEBPE_f1	TRUE	FALSE	479	65	414	80	399	0.066136	31.6791	no	0.8125	1	478	4	475	0.13199	63.223	no	0.25
CEBPG_si	TRUE	TRUE	14	3	11	2	12	0.445009	6.23012	yes	1.5	0	14	0	14	N/A	N/A	no	N/A
CEBPZ_si	TRUE	FALSE	148	15	133	25	123	0.0282457	4.18036	no	0.6	1	147	1	147	1	148	no	1
COE1_f2	TRUE	FALSE	5104	451	4653	848	4256	2.11648e-50	1.08025e-46	no	0.53184	26	5078	39	5065	0.0366479	187.051	no	0.666667
COT1_f1	TRUE	TRUE	385	34	351	64	321	4.01087e-05	0.0154418	no	0.53125	7	378	3	382	0.0204248	7.86354	yes	2.33333
COT1_si	TRUE	TRUE	1012	128	884	168	844	0.000726755	0.735476	no	0.761905	5	1007	8	1004	0.286931	290.375	no	0.625
COT2_f1	TRUE	TRUE	800	114	686	133	667	0.0711836	56.9469	no	0.857143	4	796	6	794	0.412458	329.966	no	0.666667
COT2_f2	TRUE	TRUE	123	15	108	20	103	0.221795	27.2808	no	0.75	3	120	1	122	0.0446242	5.48877	yes	3
CREB1_f1	TRUE	TRUE	1118	88	1030	186	932	3.5424e-15	3.9604e-12	no	0.473118	1	1117	9	1109	0.00741815	8.29349	no	0.111111
CREM_f1	TRUE	TRUE	315	23	292	52	263	1.07641e-05	0.00339068	no	0.442308	0	315	2	313	0.155979	49.1335	no	0
CRX_si	TRUE	FALSE	561	65	496	93	468	0.00147842	0.829393	no	0.698925	4	557	4	557	1	561	no	1
CTCF_f2	TRUE	TRUE	1679	126	1553	279	1400	1.11215e-23	1.86731e-20	no	0.451613	13	1666	13	1666	1	1679	no	1
CUX1_f1	FALSE	TRUE	39	1	38	6	33	0.0264824	1.03281	no	0.166667	0	39	0	39	N/A	N/A	no	N/A
DDIT3_f1	TRUE	TRUE	38	3	35	6	32	0.181996	6.91584	no	0.5	0	38	0	38	N/A	N/A	no	N/A
DLX3_do	FALSE	FALSE	135	23	112	22	113	0.815736	110.124	yes	1.04545	0	135	1	134	0.315511	42.594	no	0
E2F1_f2	TRUE	TRUE	53418	2831	50587	8874	44544	0	0	no	0.319022	155	53263	412	53006	5.16414e-37	2.75858e-32	no	0.376214
E2F4_do	TRUE	TRUE	20735	1324	19411	3445	17290	0	0	no	0.384325	86	20649	160	20575	4.28194e-09	8.87861e-05	no	0.5375
E2F6_f1	FALSE	TRUE	30492	2014	28478	5066	25426	0	0	no	0.397552	125	30367	235	30257	5.87205e-13	1.7905e-08	no	0.531915
EGR1_f2	TRUE	FALSE	24585	1059	23526	4084	20501	0	0	no	0.259305	54	24531	190	24395	3.96664e-23	9.75199e-19	no	0.284211
EGR2_si	TRUE	FALSE	2397	131	2266	398	1999	1.24442e-48	2.98288e-45	no	0.329146	4	2393	19	2378	0.000550382	1.31927	no	0.210526
EHF_si	TRUE	FALSE	120	9	111	20	100	0.00705073	0.846087	no	0.45	0	120	1	119	0.315286	37.8343	no	0
ELF1_f1	TRUE	FALSE	3790	380	3410	630	3160	1.05534e-27	3.99972e-24	no	0.603175	19	3771	29	3761	0.0623078	236.147	no	0.655172
ELF5_f1	TRUE	FALSE	976	124	852	162	814	0.0010786	1.05271	no	0.765432	5	971	8	968	0.286861	279.976	no	0.625
ELK1_f1	TRUE	FALSE	4197	305	3892	697	3500	1.91532e-59	8.0386e-56	no	0.43759	20	4177	32	4165	0.0332167	139.411	no	0.625
ELK4_f1	TRUE	TRUE	255	14	241	42	213	2.27519e-06	0.000580173	no	0.333333	0	255	2	253	0.155668	39.6954	no	0
ENOA_si	TRUE	TRUE	7232	505	6727	1201	6031	3.40626e-107	2.46341e-103	no	0.420483	24	7208	56	7176	1.76408e-05	0.127578	no	0.428571
EOMES_f1	TRUE	FALSE	5	0	5	1	4	0.263552	1.31776	no	0	0	5	0	5	N/A	N/A	no	N/A
ERG_f1	TRUE	FALSE	765	45	720	127	638	1.61669e-15	1.23677e-12	no	0.354331	9	756	6	759	0.218856	167.425	yes	1.5
ERR1_f1	TRUE	FALSE	2899	378	2521	482	2417	2.12624e-07	0.000616397	no	0.784232	24	2875	22	2877	0.66863	1938.36	yes	1.09091
ERR2_f1	TRUE	FALSE	1283	172	1111	213	1070	0.00209653	2.68984	no	0.807512	12	1271	10	1273	0.525471	674.179	yes	1.2
ESR1_do	TRUE	TRUE	3461	349	3112	575	2886	5.65549e-25	1.95737e-21	no	0.606957	23	3438	27	3434	0.439628	1521.55	no	0.851852
ESR2_do	TRUE	FALSE	2071	281	1790	344	1727	0.000199478	0.413119	no	0.81686	12	2059	16	2055	0.315434	653.264	no	0.75
ESR2_si	TRUE	FALSE	2925	400	2525	486	2439	1.93675e-05	0.05665	no	0.823045	16	2909	23	2902	0.142819	417.746	no	0.695652
ETS1_si	TRUE	FALSE	3935	427	3508	654	3281	2.45614e-22	9.66491e-19	no	0.652905	27	3908	30	3905	0.582441	2291.91	no	0.9
ETS2_f1	FALSE	FALSE	2931	309	2622	487	2444	1.0182e-18	2.98434e-15	no	0.634497	18	2913	23	2908	0.295244	865.36	no	0.782609
ETV4_f1	TRUE	FALSE	2889	306	2583	480	2409	3.39901e-18	9.81974e-15	no	0.6375	16	2873	22	2867	0.199106	575.217	no	0.727273
EVI1_f1	FALSE	FALSE	4	0	4	1	3	0.248213	0.992852	no	0	0	4	0	4	N/A	N/A	no	N/A
FLI1_f1	TRUE	FALSE	49	1	48	8	41	0.00681868	0.334115	no	0.125	0	49	0	49	N/A	N/A	no	N/A
FOS_si	TRUE	FALSE	1495	168	1327	248	1247	2.66299e-08	3.98116e-05	no	0.677419	6	1489	12	1483	0.082027	122.63	no	0.5
FOSL1_f2	FALSE	FALSE	108	18	90	18	90	1	108	no	1	0	108	1	107	0.31506	34.0264	no	0
FOSL2_f1	FALSE	FALSE	229	35	194	38	191	0.594116	136.053	no	0.921053	2	227	2	227	1	229	no	1
FOXA1_f1	TRUE	TRUE	1857	259	1598	309	1548	0.00183707	3.41144	no	0.838188	6	1851	14	1843	0.0318574	59.1592	no	0.428571
FOXA2_f1	TRUE	TRUE	1099	133	966	183	916	5.1544e-05	0.0566469	no	0.726776	2	1097	8	1091	0.0332473	36.5388	no	0.25
FOXA3_f1	TRUE	TRUE	67	13	54	11	56	0.509514	34.1374	yes	1.18182	0	67	1	66	0.313672	21.016	no	0
FOXC1_f1	TRUE	TRUE	6	2	4	1	5	0.273322	1.63993	yes	2	0	6	0	6	N/A	N/A	no	N/A
FOXD3_f1	TRUE	TRUE	941	117	824	156	785	0.000629187	0.592065	no	0.75	2	939	7	934	0.0578423	54.4296	no	0.285714
FOXF2_f1	TRUE	TRUE	234	42	192	39	195	0.598725	140.102	yes	1.07692	0	234	2	232	0.155521	36.392	no	0
FOXI1_f1	TRUE	TRUE	173	24	149	29	144	0.308828	53.4273	no	0.827586	0	173	1	172	0.315908	54.652	no	0
FOXJ2_f1	TRUE	TRUE	1243	153	1090	207	1036	3.93678e-05	0.0489342	no	0.73913	4	1239	10	1233	0.0567742	70.5703	no	0.4
FOXJ3_f2	TRUE	TRUE	391	41	350	65	326	0.00111363	0.435431	no	0.630769	2	389	3	388	0.562199	219.82	no	0.666667
FOXJ3_si	TRUE	TRUE	594	70	524	99	495	0.00140903	0.836964	no	0.707071	2	592	5	589	0.177876	105.658	no	0.4
FOXO1_si	TRUE	TRUE	555	58	497	92	463	0.000104038	0.0577411	no	0.630435	4	551	4	551	1	555	no	1
FOXO3_si	TRUE	TRUE	488	62	426	81	407	0.0207965	10.1487	no	0.765432	4	484	4	484	1	488	no	1
FOXO4_f1	TRUE	TRUE	1519	168	1351	252	1267	6.87781e-09	1.04474e-05	no	0.666667	9	1510	12	1507	0.384592	584.195	no	0.75
FOXP2_si	TRUE	TRUE	1086	138	948	180	906	0.000609407	0.661816	no	0.766667	5	1081	8	1078	0.287062	311.75	no	0.625
FUBP1_f1	TRUE	FALSE	1904	225	1679	316	1588	2.07783e-08	3.95619e-05	no	0.712025	6	1898	15	1889	0.0196482	37.4103	no	0.4
GABP1+GABP2_f1	TRUE	FALSE	1736	165	1571	288	1448	2.08874e-15	3.62605e-12	no	0.572917	14	1722	13	1723	0.78071	1355.31	yes	1.07692
GABPA_f1	TRUE	FALSE	2172	159	2013	361	1811	2.48818e-31	5.40434e-28	no	0.440443	12	2160	17	2155	0.223432	485.295	no	0.705882
GATA1_si	TRUE	TRUE	862	103	759	143	719	0.000249737	0.215273	no	0.72028	6	856	7	855	0.70431	607.115	no	0.857143
GATA2_si	TRUE	FALSE	793	106	687	132	661	0.0131866	10.457	no	0.80303	6	787	6	787	1	793	no	1
GATA3_si	TRUE	TRUE	852	114	738	142	710	0.0100537	8.56578	no	0.802817	6	846	7	845	0.704297	600.061	no	0.857143
GATA4_f1	TRUE	FALSE	1068	136	932	177	891	0.000740866	0.791245	no	0.768362	6	1062	8	1060	0.477847	510.34	no	0.75
GATA6_f2	TRUE	TRUE	1273	150	1123	211	1062	4.27182e-06	0.00543803	no	0.7109	4	1269	10	1263	0.0567979	72.3037	no	0.4
GCR_do	FALSE	FALSE	10183	1086	9097	1692	8491	1.48163e-58	1.50875e-54	no	0.641844	57	10126	79	10104	0.0129606	131.977	no	0.721519
GCR_si	FALSE	FALSE	3453	448	3005	574	2879	8.43153e-09	2.91141e-05	no	0.780488	21	3432	27	3426	0.246358	850.673	no	0.777778
GFI1_f1	FALSE	TRUE	2017	289	1728	335	1682	0.00592016	11.941	no	0.862687	6	2011	16	2001	0.012074	24.3532	no	0.375
GFI1B_f1	TRUE	TRUE	269	28	241	45	224	0.00548428	1.47527	no	0.622222	1	268	2	267	0.477859	128.544	no	0.5
GLI1_f1	TRUE	FALSE	256	48	208	43	213	0.403199	103.219	yes	1.11628	1	255	2	254	0.477775	122.31	no	0.5
GLI2_f1	TRUE	TRUE	29	5	24	5	24	1	29	no	1	1	28	0	29	N/A	N/A	yes	N/A
GLIS3_f1	TRUE	TRUE	1492	123	1369	248	1244	3.53695e-18	5.27713e-15	no	0.495968	10	1482	12	1480	0.562126	838.692	no	0.833333
HAND1_si	TRUE	TRUE	94	21	73	16	78	0.169992	15.9793	yes	1.3125	0	94	1	93	0.314723	29.5839	no	0
HEN1_si	FALSE	FALSE	2	0	2	0	2	N/A	N/A	no		0	2	0	2	N/A	N/A	no	N/A
HES1_f1	FALSE	TRUE	120	10	110	20	100	0.0143059	1.71671	no	0.5	0	120	1	119	0.315286	37.8343	no	0
HIC1_si	FALSE	TRUE	744	66	678	124	620	1.15876e-08	8.6212e-06	no	0.532258	6	738	6	738	1	744	no	1
HIF1A_si	TRUE	FALSE	5599	401	5198	930	4669	1.84765e-80	1.0345e-76	no	0.431183	20	5579	43	5556	0.0004299	2.40701	no	0.465116
HLF_si	FALSE	FALSE	19	0	19	3	16	0.0590987	1.12287	no	0	0	19	0	19	N/A	N/A	no	N/A
HMGA1_f1	TRUE	TRUE	3064	411	2653	509	2555	1.96673e-06	0.00602606	no	0.807466	14	3050	24	3040	0.0404344	123.891	no	0.583333
HMGA2_f1	TRUE	TRUE	21	0	21	3	18	0.0613688	1.28875	no	0	0	21	0	21	N/A	N/A	no	N/A
HNF1A_f1	TRUE	FALSE	111	21	90	18	93	0.439811	48.8191	yes	1.16667	1	110	1	110	1	111	no	1
HNF1B_f1	TRUE	FALSE	23	5	18	4	19	0.582237	13.3915	yes	1.25	0	23	0	23	N/A	N/A	no	N/A
HNF4A_f1	FALSE	FALSE	2545	301	2244	423	2122	8.23622e-11	2.09612e-07	no	0.711584	16	2529	20	2525	0.369206	939.628	no	0.8
HNF6_f1	TRUE	FALSE	15	1	14	2	13	0.447521	6.71281	no	0.5	0	15	0	15	N/A	N/A	no	N/A
HSF1_f2	TRUE	FALSE	3637	435	3202	604	3033	5.06817e-14	1.84329e-10	no	0.720199	18	3619	28	3609	0.0578096	210.253	no	0.642857
HSF2_si	TRUE	FALSE	171	14	157	28	143	0.00381334	0.65208	no	0.5	0	171	1	170	0.315891	54.0174	no	0
HTF4_f1	FALSE	FALSE	2536	308	2228	421	2115	1.63404e-09	4.14392e-06	no	0.731591	18	2518	20	2516	0.653441	1657.13	no	0.9
HXA5_si	TRUE	FALSE	162	26	136	27	135	0.833029	134.951	no	0.962963	1	161	1	161	1	162	no	1
HXA9_f1	FALSE	FALSE	1	1	0	0	1	N/A	N/A	yes		0	1	0	1	N/A	N/A	no	N/A
HXB1_f1	FALSE	FALSE	45	8	37	7	38	0.680848	30.6382	yes	1.14286	0	45	0	45	N/A	N/A	no	N/A
HXB7_si	FALSE	FALSE	35	5	30	6	29	0.653795	22.8828	no	0.833333	0	35	0	35	N/A	N/A	no	N/A
HXB8_do	FALSE	FALSE	18	1	17	3	15	0.205903	3.70626	no	0.333333	0	18	0	18	N/A	N/A	no	N/A
IKZF1_f1	TRUE	TRUE	2977	425	2552	495	2482	0.000569474	1.69532	no	0.858586	16	2961	23	2954	0.142847	425.255	no	0.695652
INSM1_f1	FALSE	FALSE	22	3	19	4	18	0.58042	12.7692	no	0.75	0	22	0	22	N/A	N/A	no	N/A
IRF1_si	TRUE	TRUE	402	41	361	67	335	0.000502204	0.201886	no	0.61194	0	402	3	399	0.0821139	33.0098	no	0
IRF2_f1	TRUE	TRUE	118	12	106	20	98	0.0496553	5.85932	no	0.6	0	118	1	117	0.315251	37.1996	no	0
IRF3_f1	TRUE	FALSE	32	4	28	5	27	0.626354	20.0433	no	0.8	0	32	0	32	N/A	N/A	no	N/A
IRF4_si	TRUE	FALSE	23990	1077	22913	3986	20004	0	0	no	0.270196	31	23959	185	23805	6.16009e-30	1.47781e-25	no	0.167568
IRF7_f1	TRUE	TRUE	352	43	309	58	294	0.0311511	10.9652	no	0.741379	0	352	3	349	0.0819505	28.8466	no	0
IRF8_si	FALSE	TRUE	40	1	39	7	33	0.0125337	0.501348	no	0.142857	0	40	0	40	N/A	N/A	no	N/A
ITF2_f1	TRUE	FALSE	1280	140	1140	213	1067	4.29125e-08	5.4928e-05	no	0.657277	12	1268	10	1270	0.525467	672.598	yes	1.2
JUN_f1	TRUE	FALSE	332	50	282	55	277	0.460451	152.87	no	0.909091	2	330	3	329	0.56193	186.561	no	0.666667
JUNB_f1	TRUE	TRUE	507	59	448	84	423	0.00282371	1.43162	no	0.702381	2	505	4	503	0.315394	159.905	no	0.5
JUND_f1	TRUE	FALSE	330	49	281	55	275	0.375478	123.908	no	0.890909	3	327	3	327	1	330	no	1
KAISO_f1	TRUE	TRUE	2429	166	2263	404	2025	1.84768e-38	4.48801e-35	no	0.410891	9	2420	19	2410	0.0212686	51.6613	no	0.473684
KLF4_f2	TRUE	TRUE	12513	960	11553	2079	10434	4.2365e-159	5.30113e-155	no	0.46176	54	12459	97	12416	1.17051e-05	0.146466	no	0.556701
LEF1_f1	TRUE	FALSE	1367	158	1209	227	1140	5.30428e-07	0.000725096	no	0.696035	6	1361	11	1356	0.130112	177.864	no	0.545455
LHX3_f1	TRUE	FALSE	133	26	107	22	111	0.350563	46.6249	yes	1.18182	0	133	1	132	0.315484	41.9594	no	0
MAF_f1	TRUE	TRUE	1097	112	985	182	915	1.33599e-08	1.46558e-05	no	0.615385	6	1091	8	1089	0.477891	524.246	no	0.75
MAFB_f1	TRUE	TRUE	397	48	349	66	331	0.0152449	6.05222	no	0.727273	1	396	3	394	0.24642	97.8288	no	0.333333
MAFG_si	FALSE	TRUE	930	102	828	155	775	3.1106e-06	0.00289286	no	0.658065	8	922	7	923	0.704395	655.087	yes	1.14286
MAFK_si	FALSE	TRUE	60	7	53	10	50	0.298698	17.9219	no	0.7	1	59	0	60	N/A	N/A	yes	N/A
MAX_f1	TRUE	TRUE	2099	145	1954	349	1750	5.80706e-33	1.2189e-29	no	0.415473	5	2094	16	2083	0.00577056	12.1124	no	0.3125
MAZ_f1	FALSE	FALSE	186	17	169	31	155	0.00587875	1.09345	no	0.548387	0	186	1	185	0.316006	58.7771	no	0
MBD2_si	FALSE	TRUE	12596	590	12006	2093	10503	1.86422e-283	2.34817e-279	no	0.281892	42	12554	97	12499	2.07019e-08	0.000260761	no	0.43299
MECP2_f1	FALSE	TRUE	46127	2102	44025	7663	38464	0	0	no	0.274305	152	45975	356	45771	1.91002e-27	8.81034e-23	no	0.426966
MEF2A_f1	TRUE	TRUE	120	16	104	20	100	0.327187	39.2624	no	0.8	1	119	1	119	1	120	no	1
MEF2C_f1	TRUE	TRUE	52	5	47	9	43	0.142582	7.41426	no	0.555556	0	52	0	52	N/A	N/A	no	N/A
MEIS1_f2	TRUE	FALSE	1	1	0	0	1	N/A	N/A	yes		0	1	0	1	N/A	N/A	no	N/A
MEIS2_do	FALSE	TRUE	55	10	45	9	46	0.715495	39.3522	yes	1.11111	0	55	0	55	N/A	N/A	no	N/A
MITF_f1	TRUE	FALSE	1211	165	1046	201	1010	0.00542828	6.57365	no	0.820896	8	1203	9	1202	0.737943	893.649	no	0.888889
MYB_f1	TRUE	TRUE	1306	153	1153	217	1089	1.95698e-06	0.00255581	no	0.705069	9	1297	10	1296	0.750906	980.683	no	0.9
MYC_f1	TRUE	TRUE	3457	264	3193	574	2883	1.42919e-45	4.9407e-42	no	0.45993	13	3444	27	3430	0.00683281	23.621	no	0.481481
MYCN_si	FALSE	FALSE	3954	241	3713	657	3297	1.13676e-70	4.49476e-67	no	0.366819	8	3946	31	3923	3.36549e-05	0.133072	no	0.258065
MYOD1_f1	TRUE	FALSE	2417	300	2117	402	2015	2.52261e-08	6.09716e-05	no	0.746269	17	2400	19	2398	0.645053	1559.09	no	0.894737
MYOG_f1	TRUE	FALSE	105	11	94	17	88	0.111931	11.7528	no	0.647059	0	105	1	104	0.314995	33.0745	no	0
MZF1_f1	FALSE	FALSE	4526	506	4020	752	3774	8.88669e-23	4.02212e-19	no	0.672872	29	4497	35	4491	0.308616	1396.8	no	0.828571
NDF1_f1	TRUE	FALSE	106	18	88	18	88	1	106	no	1	0	106	1	105	0.315017	33.3918	no	0
NF2L2_si	TRUE	FALSE	76	7	69	13	63	0.0675875	5.13665	no	0.538462	1	75	1	75	1	76	no	1
NFAC1_do	TRUE	TRUE	61	12	49	10	51	0.489134	29.8372	yes	1.2	0	61	0	61	N/A	N/A	no	N/A
NFAC1_si	TRUE	TRUE	703	101	602	117	586	0.1052	73.9553	no	0.863248	7	696	5	698	0.369386	259.678	yes	1.4
NFAC2_f1	TRUE	FALSE	2213	286	1927	368	1845	2.84822e-06	0.00630311	no	0.777174	12	2201	17	2196	0.223466	494.531	no	0.705882
NFAC3_f1	TRUE	FALSE	592	78	514	98	494	0.0269916	15.979	no	0.795918	4	588	5	587	0.653349	386.783	no	0.8
NFAC4_f1	TRUE	FALSE	541	67	474	90	451	0.00792331	4.28651	no	0.744444	4	537	4	537	1	541	no	1
NFE2_f2	TRUE	FALSE	669	82	587	111	558	0.00257891	1.72529	no	0.738739	5	664	5	664	1	669	no	1
NFIA+NFIB+NFIC+NFIX_f2	TRUE	TRUE	522	59	463	87	435	0.00100747	0.525898	no	0.678161	0	522	4	518	0.0446744	23.32	no	0
NFIA+NFIB+NFIC+NFIX_si	TRUE	TRUE	1799	227	1572	299	1500	5.11485e-06	0.00920161	no	0.759197	12	1787	14	1785	0.591534	1064.17	no	0.857143
NFIL3_si	TRUE	TRUE	9	1	8	1	8	1	9	no	1	0	9	0	9	N/A	N/A	no	N/A
NFKB1_f1	TRUE	TRUE	1388	143	1245	231	1157	2.27264e-10	3.15443e-07	no	0.619048	8	1380	11	1377	0.363804	504.961	no	0.727273
NFYA_f1	TRUE	FALSE	1092	117	975	181	911	1.90618e-07	0.000208155	no	0.646409	3	1089	8	1084	0.0760172	83.0107	no	0.375
NFYB_f1	TRUE	FALSE	1020	113	907	169	851	2.40447e-06	0.00245256	no	0.668639	3	1017	8	1012	0.0759408	77.4596	no	0.375
NFYC_f1	TRUE	FALSE	51	4	47	8	43	0.123521	6.29959	no	0.5	0	51	0	51	N/A	N/A	no	N/A
NKX21_f1	TRUE	FALSE	719	101	618	119	600	0.0708728	50.9576	no	0.848739	2	717	6	713	0.101036	72.6452	no	0.333333
NKX22_si	TRUE	FALSE	28	3	25	5	23	0.323706	9.06377	no	0.6	0	28	0	28	N/A	N/A	no	N/A
NKX25_f1	TRUE	TRUE	1517	219	1298	252	1265	0.0228181	34.6151	no	0.869048	14	1503	12	1505	0.562152	852.785	yes	1.16667
NKX31_si	TRUE	TRUE	23	3	20	4	19	0.582237	13.3915	no	0.75	0	23	0	23	N/A	N/A	no	N/A
NOBOX_si	FALSE	FALSE	306	52	254	51	255	0.878088	268.695	yes	1.01961	0	306	2	304	0.15594	47.7178	no	0
NR1H4_f1	TRUE	TRUE	16	4	12	3	13	0.521839	8.34943	yes	1.33333	0	16	0	16	N/A	N/A	no	N/A
NR1I2_si	TRUE	TRUE	647	82	565	107	540	0.00815767	5.27801	no	0.766355	3	644	5	642	0.369237	238.896	no	0.6
NR1I3_si	TRUE	FALSE	1854	259	1595	308	1546	0.00223169	4.13755	no	0.840909	12	1842	14	1840	0.591577	1096.78	no	0.857143
NR2C2_f1	TRUE	TRUE	10736	924	9812	1784	8952	3.88017e-110	4.16575e-106	no	0.517937	73	10663	83	10653	0.270501	2904.1	no	0.879518
NR4A1_f1	FALSE	FALSE	328	45	283	54	274	0.180243	59.1197	no	0.833333	3	325	3	325	1	328	no	1
NR4A2_si	FALSE	FALSE	470	52	418	78	392	0.0012662	0.595115	no	0.666667	2	468	4	466	0.315242	148.164	no	0.5
NR5A2_f1	TRUE	FALSE	1361	181	1180	226	1135	0.001046	1.42361	no	0.800885	10	1351	11	1350	0.76209	1037.2	no	0.909091
NR6A1_do	FALSE	FALSE	26	4	22	4	22	1	26	no	1	0	26	0	26	N/A	N/A	no	N/A
NRF1_f1	TRUE	FALSE	7889	466	7423	1311	6578	4.52465e-144	3.5695e-140	no	0.355454	19	7870	61	7828	6.72151e-08	0.00053026	no	0.311475
OTX2_si	TRUE	FALSE	19	9	10	3	16	0.000160061	0.00304116	yes	3	0	19	0	19	N/A	N/A	no	N/A
P53_f2	TRUE	TRUE	321	26	295	53	268	4.92993e-05	0.0158251	no	0.490566	2	319	2	319	1	321	no	1
PAX2_si	TRUE	FALSE	1301	148	1153	216	1085	4.05252e-07	0.000527233	no	0.685185	4	1297	10	1291	0.056819	73.9215	no	0.4
PAX5_f1	FALSE	FALSE	33476	2252	31224	5561	27915	0	0	no	0.404963	123	33353	259	33217	2.18499e-17	7.31449e-13	no	0.474903
PAX5_si	FALSE	FALSE	7727	821	6906	1284	6443	1.86461e-45	1.44078e-41	no	0.639408	45	7682	60	7667	0.0518889	400.946	no	0.75
PAX6_f1	FALSE	TRUE	76	5	71	13	63	0.0148098	1.12555	no	0.384615	0	76	1	75	0.314106	23.872	no	0
PBX1_do	TRUE	TRUE	41	6	35	7	34	0.678103	27.8022	no	0.857143	0	41	0	41	N/A	N/A	no	N/A
PBX3_f2	TRUE	FALSE	2609	292	2317	433	2176	1.1744e-13	3.06402e-10	no	0.674365	13	2596	20	2589	0.116117	302.95	no	0.65
PDX1_do	TRUE	FALSE	296	27	269	49	247	0.000580633	0.171867	no	0.55102	1	295	2	294	0.478009	141.491	no	0.5
PEBB_f1	TRUE	FALSE	132	19	113	22	110	0.483522	63.8249	no	0.863636	0	132	1	131	0.31547	41.6421	no	0
PIT1_f1	TRUE	FALSE	34	2	32	6	28	0.0719442	2.4461	no	0.333333	0	34	0	34	N/A	N/A	no	N/A
PLAG1_f1	TRUE	FALSE	74	2	72	12	62	0.00161179	0.119272	no	0.166667	0	74	1	73	0.314018	23.2374	no	0
PO2F1_f1	TRUE	TRUE	957	114	843	159	798	9.30151e-05	0.0890154	no	0.716981	4	953	7	950	0.255094	244.125	no	0.571429
PO2F2_si	TRUE	FALSE	217	26	191	36	181	0.068016	14.7595	no	0.722222	1	216	2	215	0.477464	103.61	no	0.5
PO3F2_si	TRUE	FALSE	804	90	714	134	670	3.12981e-05	0.0251636	no	0.671642	4	800	6	798	0.412467	331.623	no	0.666667
PO4F2_si	TRUE	FALSE	29	5	24	5	24	1	29	no	1	0	29	0	29	N/A	N/A	no	N/A
PO5F1_do	TRUE	FALSE	375	57	318	62	313	0.487022	182.633	no	0.919355	0	375	3	372	0.0820311	30.7617	no	0
PPARA_f1	TRUE	TRUE	2678	367	2311	445	2233	5.13801e-05	0.137596	no	0.824719	20	2658	21	2657	0.826589	2213.6	no	0.952381
PPARA_f2	TRUE	TRUE	153	15	138	25	128	0.0287712	4.402	no	0.6	2	151	1	152	0.315724	48.3057	yes	2
PPARG_f1	TRUE	TRUE	3307	359	2948	549	2758	6.71753e-19	2.22149e-15	no	0.653916	17	3290	26	3281	0.0763904	252.623	no	0.653846
PPARG_si	TRUE	TRUE	3441	443	2998	572	2869	3.48342e-09	1.19865e-05	no	0.774476	28	3413	27	3414	0.846795	2913.82	yes	1.03704
PRDM1_f1	FALSE	TRUE	67	11	56	11	56	1	67	no	1	0	67	1	66	0.313672	21.016	no	0
PRGR_do	FALSE	TRUE	41	3	38	7	34	0.0968719	3.97175	no	0.428571	0	41	0	41	N/A	N/A	no	N/A
PRGR_f1	FALSE	TRUE	1640	229	1411	272	1368	0.00430754	7.06436	no	0.841912	11	1629	13	1627	0.577588	947.244	no	0.846154
PRRX2_f1	FALSE	FALSE	1377	167	1210	229	1148	7.21844e-06	0.00993979	no	0.729258	4	1373	11	1366	0.0340854	46.9356	no	0.363636
RARA_f1	TRUE	TRUE	1078	169	909	179	899	0.413089	445.31	no	0.944134	6	1072	8	1070	0.477862	515.135	no	0.75
RARA_f2	TRUE	TRUE	37	7	30	6	31	0.65559	24.2568	yes	1.16667	0	37	0	37	N/A	N/A	no	N/A
RARB_f1	TRUE	FALSE	620	83	537	103	517	0.0309238	19.1727	no	0.805825	2	618	5	615	0.177953	110.331	no	0.4
RARG_do	FALSE	FALSE	59	13	46	10	49	0.297877	17.5748	yes	1.3	0	59	0	59	N/A	N/A	no	N/A
RARG_f1	FALSE	FALSE	3381	439	2942	562	2819	1.33019e-08	4.49737e-05	no	0.781139	23	3358	26	3355	0.554773	1875.69	no	0.884615
REL_do	TRUE	FALSE	201	18	183	33	168	0.00428842	0.861973	no	0.545455	1	200	2	199	0.4773	95.9374	no	0.5
RELB_si	TRUE	TRUE	80	6	74	13	67	0.0338835	2.71068	no	0.461538	0	80	1	79	0.314267	25.1413	no	0
REST_f1	TRUE	TRUE	105	4	101	17	88	0.000573023	0.0601675	no	0.235294	0	105	1	104	0.314995	33.0745	no	0
RFX1_f1	TRUE	FALSE	38	6	32	6	32	1	38	no	1	0	38	0	38	N/A	N/A	no	N/A
RFX3_f1	FALSE	TRUE	79	12	67	13	66	0.761556	60.1629	no	0.923077	1	78	1	78	1	79	no	1
RORA_f1	TRUE	FALSE	61	11	50	10	51	0.72946	44.4971	yes	1.1	0	61	0	61	N/A	N/A	no	N/A
RUNX1_f1	TRUE	FALSE	732	92	640	122	610	0.00292694	2.14252	no	0.754098	2	730	6	726	0.101062	73.9773	no	0.333333
RUNX2_f1	FALSE	TRUE	369	41	328	61	308	0.00506501	1.86899	no	0.672131	4	365	3	366	0.562109	207.418	yes	1.33333
RUNX3_si	FALSE	FALSE	84	8	76	14	70	0.0789826	6.63454	no	0.571429	0	84	1	83	0.314413	26.4107	no	0
RXRA_f1	TRUE	TRUE	7293	797	6496	1212	6081	5.98512e-39	4.36495e-35	no	0.657591	38	7255	56	7237	0.0157508	114.87	no	0.678571
RXRB_f1	FALSE	FALSE	375	53	322	62	313	0.2109	79.0875	no	0.854839	1	374	3	372	0.246315	92.368	no	0.333333
RXRG_f1	FALSE	FALSE	12	1	11	2	10	0.438578	5.26294	no	0.5	0	12	0	12	N/A	N/A	no	N/A
SMAD3_f1	TRUE	TRUE	1772	210	1562	294	1478	8.13349e-08	0.000144125	no	0.714286	11	1761	14	1758	0.420837	745.723	no	0.785714
SMAD4_si	TRUE	FALSE	1204	149	1055	200	1004	7.84353e-05	0.0944362	no	0.745	5	1199	9	1195	0.180784	217.664	no	0.555556
SMRC1_f1	TRUE	TRUE	2732	330	2402	454	2278	1.8513e-10	5.05774e-07	no	0.726872	11	2721	21	2711	0.0284797	77.8066	no	0.52381
SOX10_si	TRUE	FALSE	1770	219	1551	294	1476	1.66822e-06	0.00295275	no	0.744898	3	1767	14	1756	0.00316163	5.59609	no	0.214286
SOX2_f1	TRUE	FALSE	1379	196	1183	229	1150	0.0169416	23.3624	no	0.855895	5	1374	11	1368	0.0693203	95.5926	no	0.454545
SOX5_f1	TRUE	FALSE	547	67	480	91	456	0.00586009	3.20547	no	0.736264	1	546	4	543	0.132192	72.3089	no	0.25
SOX9_f1	TRUE	TRUE	512	53	459	85	427	0.000144298	0.0738807	no	0.623529	0	512	4	508	0.0446583	22.8651	no	0
SP1_f1	TRUE	TRUE	32655	2047	30608	5425	27230	0	0	no	0.377327	116	32539	252	32403	7.94083e-18	2.59308e-13	no	0.460317
SP1_f2	TRUE	TRUE	76429	3666	72763	12697	63732	0	0	no	0.28873	213	76216	590	75839	9.78551e-55	7.47897e-50	no	0.361017
SP3_f1	TRUE	TRUE	53776	3056	50720	8934	44842	0	0	no	0.342064	172	53604	415	53361	4.82202e-33	2.59309e-28	no	0.414458
SP4_f1	TRUE	FALSE	21	2	19	3	18	0.532884	11.1906	no	0.666667	0	21	0	21	N/A	N/A	no	N/A
SPI1_si	TRUE	TRUE	379	48	331	63	316	0.0384851	14.5858	no	0.761905	3	376	3	376	1	379	no	1
SPIB_f1	TRUE	FALSE	201	25	176	33	168	0.127692	25.666	no	0.757576	0	201	2	199	0.155229	31.201	no	0
SRBP1_f2	TRUE	FALSE	7589	781	6808	1261	6328	1.4059e-49	1.06694e-45	no	0.61935	39	7550	59	7530	0.00894998	67.9214	no	0.661017
SRBP2_f1	TRUE	FALSE	41810	2881	38929	6946	34864	0	0	no	0.414771	169	41641	323	41487	7.82835e-18	3.27303e-13	no	0.52322
SRF_do	TRUE	FALSE	968	100	868	161	807	1.4001e-07	0.000135529	no	0.621118	12	956	7	961	0.0578685	56.0167	yes	1.71429
SRY_f1	TRUE	TRUE	1799	220	1579	299	1500	5.63406e-07	0.00101357	no	0.735786	6	1793	14	1785	0.0318364	57.2738	no	0.428571
STA5A_do	TRUE	FALSE	506	47	459	84	422	9.84277e-06	0.00498044	no	0.559524	7	499	4	502	0.132076	66.8306	yes	1.75
STA5B_f1	TRUE	FALSE	113	18	95	19	94	0.8014	90.5583	no	0.947368	1	112	1	112	1	113	no	1
STAT1_f2	TRUE	FALSE	2180	222	1958	362	1818	7.78146e-16	1.69636e-12	no	0.61326	11	2169	17	2163	0.144037	314.001	no	0.647059
STAT2_f1	TRUE	FALSE	6582	665	5917	1093	5489	1.28256e-45	8.44183e-42	no	0.608417	21	6561	51	6531	2.47343e-05	0.162801	no	0.411765
STAT3_si	TRUE	TRUE	1478	194	1284	246	1232	0.000281947	0.416717	no	0.788618	8	1470	11	1467	0.363921	537.875	no	0.727273
STAT4_si	TRUE	FALSE	54	8	46	9	45	0.715001	38.61	no	0.888889	0	54	0	54	N/A	N/A	no	N/A
STAT6_do	TRUE	FALSE	311	38	273	52	259	0.0333838	10.3824	no	0.730769	3	308	2	309	0.478082	148.683	yes	1.5
STF1_f1	TRUE	FALSE	1374	194	1180	228	1146	0.0136806	18.7971	no	0.850877	9	1365	11	1363	0.544879	748.664	no	0.818182
SUH_f1	TRUE	TRUE	827	120	707	137	690	0.111819	92.4739	no	0.875912	9	818	6	821	0.218992	181.107	yes	1.5
TAL1_f1	TRUE	FALSE	34	2	32	6	28	0.0719442	2.4461	no	0.333333	1	33	0	34	N/A	N/A	yes	N/A
TBP_f1	TRUE	FALSE	136	17	119	23	113	0.169903	23.1068	no	0.73913	2	134	1	135	0.315525	42.9114	yes	2
TBX5_si	TRUE	FALSE	325	47	278	54	271	0.296866	96.4815	no	0.87037	1	324	3	322	0.246021	79.957	no	0.333333
TEAD1_f1	TRUE	FALSE	21	1	20	3	18	0.212317	4.45866	no	0.333333	0	21	0	21	N/A	N/A	no	N/A
TF65_f2	TRUE	TRUE	1488	167	1321	247	1241	2.49137e-08	3.70716e-05	no	0.676113	7	1481	11	1477	0.226076	336.402	no	0.636364
TF7L2_f1	TRUE	TRUE	2513	306	2207	417	2096	2.65049e-09	6.66068e-06	no	0.733813	11	2502	19	2494	0.0654308	164.427	no	0.578947
TFE2_f2	TRUE	FALSE	1509	208	1301	251	1258	0.00295293	4.45597	no	0.828685	9	1500	12	1497	0.384579	580.33	no	0.75
TFEB_f1	TRUE	FALSE	214	21	193	36	178	0.00612197	1.3101	no	0.583333	2	212	2	212	1	214	no	1
THA_f1	FALSE	TRUE	1108	139	969	184	924	0.000280399	0.310682	no	0.755435	5	1103	9	1099	0.180642	200.151	no	0.555556
THA_f2	FALSE	TRUE	181	25	156	30	151	0.317578	57.4816	no	0.833333	1	180	1	180	1	181	no	1
THB_do	FALSE	TRUE	1	0	1	0	1	N/A	N/A	no		0	1	0	1	N/A	N/A	no	N/A
THB_f1	FALSE	TRUE	674	89	585	112	562	0.0173117	11.6681	no	0.794643	5	669	5	669	1	674	no	1
TYY1_f2	TRUE	TRUE	325	49	276	54	271	0.456195	148.263	no	0.907407	0	325	3	322	0.0818413	26.5984	no	0
USF1_f1	TRUE	FALSE	254	28	226	42	212	0.018051	4.58495	no	0.666667	2	252	2	252	1	254	no	1
USF2_f1	TRUE	FALSE	1509	149	1360	251	1258	1.77287e-12	2.67525e-09	no	0.593625	10	1499	12	1497	0.562144	848.276	no	0.833333
VDR_f1	TRUE	TRUE	3051	403	2648	507	2544	4.23338e-07	0.0012916	no	0.794872	20	3031	24	3027	0.412372	1258.15	no	0.833333
VDR_f2	TRUE	TRUE	90	13	77	15	75	0.571608	51.4447	no	0.866667	2	88	1	89	0.314607	28.3146	yes	2
VSX2_si	FALSE	FALSE	49	4	45	8	41	0.122095	5.98263	no	0.5	0	49	0	49	N/A	N/A	no	N/A
WT1_f1	TRUE	TRUE	4536	246	4290	754	3782	2.86045e-91	1.2975e-87	no	0.32626	20	4516	35	4501	0.0109183	49.5256	no	0.571429
XBP1_f1	FALSE	FALSE	571	62	509	95	476	0.000208713	0.119175	no	0.652632	1	570	4	567	0.132252	75.5157	no	0.25
YBOX1_f2	TRUE	TRUE	357	52	305	59	298	0.318538	113.718	no	0.881356	2	355	3	354	0.562055	200.654	no	0.666667
ZBTB6_si	FALSE	FALSE	35	4	31	6	29	0.369722	12.9403	no	0.666667	0	35	0	35	N/A	N/A	no	N/A
ZEB1_do	TRUE	TRUE	3003	453	2550	499	2504	0.0241263	72.4513	no	0.907816	22	2981	23	2980	0.8342	2505.1	no	0.956522
ZFX_f1	TRUE	FALSE	19347	1410	17937	3214	16133	4.76113e-266	9.21135e-262	no	0.438706	79	19268	149	19198	8.5706e-09	0.000165815	no	0.530201
ZIC1_f1	TRUE	FALSE	3533	394	3139	587	2946	2.69591e-18	9.52466e-15	no	0.67121	19	3514	27	3506	0.122221	431.807	no	0.703704
ZN148_si	FALSE	TRUE	1126	90	1036	187	939	7.99818e-15	9.00595e-12	no	0.481283	6	1120	9	1117	0.315369	355.105	no	0.666667
ZN384_f1	FALSE	FALSE	170	25	145	28	142	0.535041	90.9569	no	0.892857	0	170	1	169	0.315883	53.7001	no	0
