# Supplementary material for: Effects of cytosine methylation on transcription factor binding sites
Source: BMC Genomics. 2014 Mar 26;15:119. doi: 10.1186/1471-2164-15-119 (PMC3986887; doi:10.1186/1471-2164-15-119)
Supplement: Additional file 3 — Contains RDM-based predicted TFBSs based on the 36 normal cell samples; tables containing information about the names of the TFBSs models used, their function in regulation (activator or repressor), the number of cytosines in our study (with any SCC M/E ) overlapping with TFBSs, the number of CpG “traffic lights” overlapping with TFBSs for each TF, the expected number of such overlaps and the statistical significance of the over-/underrepresentation of TFBS in CpG “traffic light” positions. Consistent information is given for positions with positive SCC M/E . [file 1471-2164-15-119-S3.xlsx]

## Sheet: RDM_p-value (SCC) < 0.01
Results based on 36 (normal) cell and tissue types and RDM predictions of TFBS
Name of the model	Activator	Repressor	Total predictions	CpG "traffic lights", negative correlation, p < 0.01	Other positions	Expected negative correlation, p < 0.01	Expected, other positions	p-value, chi-square	p-value, chi-square, Biferroni corrected	More, then expected	Obs/Exp	Positive correlation, p < 0.01	Other positions	Expected positive correlation, p < 0.01	Expected, other positions	p-value, chi-square	p-value, chi-square, Biferroni corrected	More, then expected	Obs/Exp
AHR_si	TRUE	FALSE	267	14	253	25	242	0.0208415	5.56467	no	0.56	0	267	4	263	0.0438888	11.7183	no	0
AIRE_f2	TRUE	FALSE	0	0	0	0	0	N/A	N/A	no	N/A	0	0	0	0	N/A	N/A	no	N/A
ALX1_si	TRUE	TRUE	7	0	7	1	6	0.280087	1.96061	no	0	0	7	0	7	N/A	N/A	no	N/A
ANDR_do	TRUE	FALSE	7	0	7	1	6	0.280087	1.96061	no	0	0	7	0	7	N/A	N/A	no	N/A
AP2A_f2	TRUE	TRUE	7004	314	6690	667	6337	8.03579e-47	5.62827e-43	no	0.470765	48	6956	107	6897	9.0402e-09	6.33175e-05	no	0.448598
AP2B_f1	TRUE	TRUE	2220	100	2120	211	2009	9.5254e-16	2.11464e-12	no	0.473934	20	2200	34	2186	0.0155384	34.4953	no	0.588235
AP2C_f1	TRUE	TRUE	5692	270	5422	542	5150	1.12024e-34	6.37641e-31	no	0.498155	37	5655	87	5605	6.59e-08	0.000375103	no	0.425287
ARI3A_f1	FALSE	FALSE	281	13	268	27	254	0.00459857	1.2922	no	0.481481	4	277	4	277	1	281	no	1
ARNT_f1	TRUE	FALSE	975	44	931	93	882	9.18098e-08	8.95146e-05	no	0.473118	5	970	15	960	0.00926596	9.03431	no	0.333333
ATF1_si	TRUE	TRUE	111	1	110	11	100	0.00149003	0.165393	no	0.0909091	0	111	2	109	0.153543	17.0432	no	0
ATF2+ATF4_f1	TRUE	FALSE	215	7	208	20	195	0.00227079	0.488219	no	0.35	1	214	3	212	0.244894	52.6521	no	0.333333
ATF3_f1	TRUE	TRUE	813	54	759	77	736	0.00587294	4.7747	no	0.701299	12	801	12	801	1	813	no	1
ATF5_si	TRUE	TRUE	39	2	37	4	35	0.291152	11.3549	no	0.5	2	37	1	38	0.311026	12.13	yes	2
ATF6A_si	TRUE	FALSE	12	0	12	1	11	0.29627	3.55524	no	0	1	11	0	12	N/A	N/A	yes	N/A
BATF_si	FALSE	TRUE	244	18	226	23	221	0.273306	66.6867	no	0.782609	4	240	4	240	1	244	no	1
BCL6_f1	TRUE	TRUE	0	0	0	0	0	N/A	N/A	no	N/A	0	0	0	0	N/A	N/A	no	N/A
BHE40_f2	FALSE	TRUE	741	35	706	71	670	7.01974e-06	0.00520163	no	0.492958	3	738	11	730	0.0150907	11.1822	no	0.272727
BRCA1_f1	TRUE	TRUE	165	9	156	16	149	0.0655389	10.8139	no	0.5625	1	164	3	162	0.24388	40.2402	no	0.333333
CDX2_f1	TRUE	FALSE	408	34	374	39	369	0.39985	163.139	no	0.871795	6	402	6	402	1	408	no	1
CEBPA_do	TRUE	FALSE	349	24	325	33	316	0.0996663	34.7836	no	0.727273	6	343	5	344	0.652385	227.682	yes	1.2
CEBPB_f1	TRUE	FALSE	252	25	227	24	228	0.83008	209.18	yes	1.04167	5	247	4	248	0.61425	154.791	yes	1.25
CEBPD_f1	TRUE	FALSE	226	13	213	22	204	0.0434225	9.81349	no	0.590909	4	222	3	223	0.561092	126.807	yes	1.33333
CEBPE_f1	TRUE	FALSE	128	10	118	12	116	0.544197	69.6572	no	0.833333	1	127	2	126	0.476033	60.9323	no	0.5
CEBPG_si	TRUE	TRUE	5	0	5	0	5	N/A	N/A	no	N/A	0	5	0	5	N/A	N/A	no	N/A
CEBPZ_si	TRUE	FALSE	43	4	39	4	39	1	43	no	1	0	43	1	42	0.311617	13.3995	no	0
COE1_f2	TRUE	FALSE	1473	71	1402	140	1333	8.77942e-10	1.29321e-06	no	0.507143	15	1458	23	1450	0.092706	136.556	no	0.652174
COT1_f1	TRUE	TRUE	127	10	117	12	115	0.544033	69.0922	no	0.833333	1	126	2	125	0.476006	60.4528	no	0.5
COT1_si	TRUE	TRUE	278	21	257	26	252	0.303045	84.2466	no	0.807692	3	275	4	274	0.614517	170.836	no	0.75
COT2_f1	TRUE	TRUE	245	22	223	23	222	0.826611	202.52	no	0.956522	0	245	4	241	0.0437447	10.7174	no	0
COT2_f2	TRUE	TRUE	42	5	37	4	38	0.599126	25.1633	yes	1.25	3	39	1	41	0.0429451	1.8037	yes	3
CREB1_f1	TRUE	TRUE	317	14	303	30	287	0.0021401	0.678411	no	0.466667	1	316	5	312	0.0713676	22.6235	no	0.2
CREM_f1	TRUE	TRUE	79	3	76	8	71	0.0622232	4.91563	no	0.375	0	79	1	78	0.314228	24.824	no	0
CRX_si	TRUE	FALSE	168	14	154	16	152	0.599126	100.653	no	0.875	3	165	3	165	1	168	no	1
CTCF_f2	TRUE	TRUE	461	24	437	44	417	0.00152336	0.70227	no	0.545455	5	456	7	454	0.446219	205.707	no	0.714286
CUX1_f1	FALSE	TRUE	22	2	20	2	20	1	22	no	1	0	22	0	22	N/A	N/A	no	N/A
DDIT3_f1	TRUE	TRUE	16	2	14	2	14	1	16	no	1	0	16	0	16	N/A	N/A	no	N/A
DLX3_do	FALSE	FALSE	17	4	13	2	15	0.132184	2.24713	yes	2	0	17	0	17	N/A	N/A	no	N/A
E2F1_f2	TRUE	TRUE	11939	452	11487	1137	10802	3.34991e-101	3.99946e-97	no	0.397537	89	11850	183	11756	2.51337e-12	3.00071e-08	no	0.486339
E2F4_do	TRUE	TRUE	4693	201	4492	447	4246	2.08322e-34	9.77656e-31	no	0.449664	38	4655	72	4621	5.39011e-05	0.252958	no	0.527778
E2F6_f1	FALSE	TRUE	7184	343	6841	684	6500	9.17755e-43	6.59315e-39	no	0.501462	64	7120	110	7074	9.87481e-06	0.0709406	no	0.581818
EGR1_f2	TRUE	FALSE	4442	131	4311	423	4019	2.2332e-50	9.91989e-47	no	0.309693	25	4417	68	4374	1.4811e-07	0.000657907	no	0.367647
EGR2_si	TRUE	FALSE	497	17	480	47	450	4.24937e-06	0.00211194	no	0.361702	4	493	8	489	0.153945	76.5106	no	0.5
EHF_si	TRUE	FALSE	45	0	45	4	41	0.0361451	1.62653	no	0	0	45	1	44	0.311873	14.0343	no	0
ELF1_f1	TRUE	FALSE	1407	80	1327	134	1273	9.37763e-07	0.00131943	no	0.597015	8	1399	22	1385	0.00262608	3.69489	no	0.363636
ELF5_f1	TRUE	FALSE	294	11	283	28	266	0.000731327	0.21501	no	0.392857	4	290	4	290	1	294	no	1
ELK1_f1	TRUE	FALSE	1867	70	1797	178	1689	1.72717e-17	3.22462e-14	no	0.393258	12	1855	29	1838	0.0014645	2.73422	no	0.413793
ELK4_f1	TRUE	TRUE	130	4	126	12	118	0.0153512	1.99566	no	0.333333	0	130	2	128	0.154094	20.0322	no	0
ENOA_si	TRUE	TRUE	2005	103	1902	191	1814	2.16721e-11	4.34526e-08	no	0.539267	22	1983	31	1974	0.103294	207.104	no	0.709677
EOMES_f1	TRUE	FALSE	1	0	1	0	1	N/A	N/A	no	N/A	0	1	0	1	N/A	N/A	no	N/A
ERG_f1	TRUE	FALSE	368	10	358	35	333	8.90028e-06	0.0032753	no	0.285714	4	364	6	362	0.410374	151.018	no	0.666667
ERR1_f1	TRUE	FALSE	816	82	734	78	738	0.633901	517.263	yes	1.05128	7	809	12	804	0.145917	119.068	no	0.583333
ERR2_f1	TRUE	FALSE	355	38	317	34	321	0.470657	167.083	yes	1.11765	5	350	5	350	1	355	no	1
ESR1_do	TRUE	TRUE	996	66	930	95	901	0.00175842	1.75138	no	0.694737	12	984	15	981	0.435099	433.358	no	0.8
ESR2_do	TRUE	FALSE	675	41	634	64	611	0.00251257	1.69598	no	0.640625	6	669	10	665	0.202527	136.705	no	0.6
ESR2_si	TRUE	FALSE	896	65	831	85	811	0.0225986	20.2483	no	0.764706	10	886	14	882	0.281259	252.008	no	0.714286
ETS1_si	TRUE	FALSE	1530	87	1443	146	1384	2.83695e-07	0.000434053	no	0.59589	11	1519	23	1507	0.0116957	17.8944	no	0.478261
ETS2_f1	FALSE	FALSE	822	61	761	78	744	0.0430467	35.3843	no	0.782051	6	816	13	809	0.050349	41.3868	no	0.461538
ETV4_f1	TRUE	FALSE	1097	60	1037	104	993	5.76394e-06	0.00632304	no	0.576923	11	1086	17	1080	0.142479	156.299	no	0.647059
EVI1_f1	FALSE	FALSE	0	0	0	0	0	N/A	N/A	no	N/A	0	0	0	0	N/A	N/A	no	N/A
FLI1_f1	TRUE	FALSE	9	0	9	1	8	0.288844	2.5996	no	0	0	9	0	9	N/A	N/A	no	N/A
FOS_si	TRUE	FALSE	445	30	415	42	403	0.0516864	23.0004	no	0.714286	5	440	7	438	0.446093	198.511	no	0.714286
FOSL1_f2	FALSE	FALSE	31	3	28	3	28	1	31	no	1	0	31	0	31	N/A	N/A	no	N/A
FOSL2_f1	FALSE	FALSE	77	15	62	7	70	0.00151758	0.116854	yes	2.14286	1	76	1	76	1	77	no	1
FOXA1_f1	TRUE	TRUE	441	44	397	42	399	0.745603	328.811	yes	1.04762	6	435	7	434	0.703203	310.113	no	0.857143
FOXA2_f1	TRUE	TRUE	265	25	240	25	240	1	265	no	1	3	262	4	261	0.61439	162.813	no	0.75
FOXA3_f1	TRUE	TRUE	16	1	15	2	14	0.449692	7.19507	no	0.5	0	16	0	16	N/A	N/A	no	N/A
FOXC1_f1	TRUE	TRUE	0	0	0	0	0	N/A	N/A	no	N/A	0	0	0	0	N/A	N/A	no	N/A
FOXD3_f1	TRUE	TRUE	209	20	189	20	189	1	209	no	1	4	205	3	206	0.560877	117.223	yes	1.33333
FOXF2_f1	TRUE	TRUE	49	7	42	5	44	0.345231	16.9163	yes	1.4	2	47	1	48	0.312321	15.3037	yes	2
FOXI1_f1	TRUE	TRUE	48	1	47	5	43	0.0587582	2.82039	no	0.2	1	47	1	47	1	48	no	1
FOXJ2_f1	TRUE	TRUE	257	21	236	24	233	0.520134	133.675	no	0.875	3	254	4	253	0.614306	157.877	no	0.75
FOXJ3_f2	TRUE	TRUE	103	6	97	10	93	0.183129	18.8623	no	0.6	1	102	2	101	0.475182	48.9437	no	0.5
FOXJ3_si	TRUE	TRUE	133	13	120	13	120	1	133	no	1	2	131	2	131	1	133	no	1
FOXO1_si	TRUE	TRUE	114	10	104	11	103	0.751089	85.6242	no	0.909091	2	112	2	112	1	114	no	1
FOXO3_si	TRUE	TRUE	111	6	105	11	100	0.112216	12.456	no	0.545455	1	110	2	109	0.475497	52.7801	no	0.5
FOXO4_f1	TRUE	TRUE	367	27	340	35	332	0.155102	56.9224	no	0.771429	10	357	6	361	0.0996593	36.5749	yes	1.66667
FOXP2_si	TRUE	TRUE	271	22	249	26	245	0.409349	110.934	no	0.846154	5	266	4	267	0.61445	166.516	yes	1.25
FUBP1_f1	TRUE	FALSE	452	25	427	43	409	0.00390588	1.76546	no	0.581395	3	449	7	445	0.127583	57.6675	no	0.428571
GABP1+GABP2_f1	TRUE	FALSE	724	35	689	69	655	1.68262e-05	0.0121822	no	0.507246	9	715	11	713	0.543415	393.433	no	0.818182
GABPA_f1	TRUE	FALSE	926	39	887	88	838	4.00043e-08	3.7044e-05	no	0.443182	8	918	14	912	0.106131	98.2776	no	0.571429
GATA1_si	TRUE	TRUE	191	11	180	18	173	0.0829845	15.85	no	0.611111	2	189	3	188	0.560608	107.076	no	0.666667
GATA2_si	TRUE	FALSE	199	10	189	19	180	0.0299326	5.95659	no	0.526316	2	197	3	196	0.560734	111.586	no	0.666667
GATA3_si	TRUE	TRUE	225	13	212	21	204	0.0667436	15.0173	no	0.619048	3	222	3	222	1	225	no	1
GATA4_f1	TRUE	FALSE	283	16	267	27	256	0.0260283	7.36601	no	0.592593	4	279	4	279	1	283	no	1
GATA6_f2	TRUE	TRUE	317	16	301	30	287	0.00722461	2.2902	no	0.533333	3	314	5	312	0.367288	116.43	no	0.6
GCR_do	FALSE	FALSE	3157	184	2973	301	2856	1.33882e-12	4.22665e-09	no	0.611296	32	3125	48	3109	0.0199567	63.0034	no	0.666667
GCR_si	FALSE	FALSE	1062	90	972	101	961	0.249888	265.381	no	0.891089	15	1047	16	1046	0.801115	850.784	no	0.9375
GFI1_f1	FALSE	TRUE	597	65	532	57	540	0.265216	158.334	yes	1.14035	6	591	9	588	0.313635	187.24	no	0.666667
GFI1B_f1	TRUE	TRUE	66	7	59	6	60	0.668524	44.1226	yes	1.16667	1	65	1	65	1	66	no	1
GLI1_f1	TRUE	FALSE	62	9	53	6	56	0.197507	12.2454	yes	1.5	1	61	1	61	1	62	no	1
GLI2_f1	TRUE	TRUE	7	1	6	1	6	1	7	no	1	0	7	0	7	N/A	N/A	no	N/A
GLIS3_f1	TRUE	TRUE	452	26	426	43	409	0.00642334	2.90335	no	0.604651	6	446	7	445	0.703258	317.873	no	0.857143
HAND1_si	TRUE	TRUE	37	3	34	4	33	0.596503	22.0706	no	0.75	1	36	1	36	1	37	no	1
HEN1_si	FALSE	FALSE	0	0	0	0	0	N/A	N/A	no	N/A	0	0	0	0	N/A	N/A	no	N/A
HES1_f1	FALSE	TRUE	42	1	41	4	38	0.114802	4.82168	no	0.25	0	42	1	41	0.31148	13.0822	no	0
HIC1_si	FALSE	TRUE	215	8	207	20	195	0.0048395	1.04049	no	0.4	2	213	3	212	0.560957	120.606	no	0.666667
HIF1A_si	TRUE	FALSE	1579	68	1511	150	1429	1.95157e-12	3.08153e-09	no	0.453333	10	1569	24	1555	0.00398045	6.28513	no	0.416667
HLF_si	FALSE	FALSE	3	0	3	0	3	N/A	N/A	no	N/A	0	3	0	3	N/A	N/A	no	N/A
HMGA1_f1	TRUE	TRUE	784	70	714	75	709	0.543772	426.317	no	0.933333	8	776	12	772	0.24457	191.743	no	0.666667
HMGA2_f1	TRUE	TRUE	3	0	3	0	3	N/A	N/A	no	N/A	0	3	0	3	N/A	N/A	no	N/A
HNF1A_f1	TRUE	FALSE	11	1	10	1	10	1	11	no	1	0	11	0	11	N/A	N/A	no	N/A
HNF1B_f1	TRUE	FALSE	1	0	1	0	1	N/A	N/A	no	N/A	0	1	0	1	N/A	N/A	no	N/A
HNF4A_f1	FALSE	FALSE	823	64	759	78	745	0.0956924	78.7548	no	0.820513	18	805	13	810	0.162163	133.46	yes	1.38462
HNF6_f1	TRUE	FALSE	3	0	3	0	3	N/A	N/A	no	N/A	0	3	0	3	N/A	N/A	no	N/A
HSF1_f2	TRUE	FALSE	1152	82	1070	110	1042	0.00499935	5.75926	no	0.745455	11	1141	18	1134	0.0963207	110.961	no	0.611111
HSF2_si	TRUE	FALSE	37	2	35	4	33	0.289658	10.7173	no	0.5	0	37	1	36	0.310681	11.4952	no	0
HTF4_f1	FALSE	FALSE	854	68	786	81	773	0.128954	110.127	no	0.839506	13	841	13	841	1	854	no	1
HXA5_si	TRUE	FALSE	29	0	29	3	26	0.0673622	1.9535	no	0	1	28	0	29	N/A	N/A	yes	N/A
HXA9_f1	FALSE	FALSE	0	0	0	0	0	N/A	N/A	no	N/A	0	0	0	0	N/A	N/A	no	N/A
HXB1_f1	FALSE	FALSE	14	0	14	1	13	0.299387	4.19142	no	0	0	14	0	14	N/A	N/A	no	N/A
HXB7_si	FALSE	FALSE	4	0	4	0	4	N/A	N/A	no	N/A	0	4	0	4	N/A	N/A	no	N/A
HXB8_do	FALSE	FALSE	3	0	3	0	3	N/A	N/A	no	N/A	0	3	0	3	N/A	N/A	no	N/A
IKZF1_f1	TRUE	TRUE	853	80	773	81	772	0.907023	773.69	no	0.987654	3	850	13	840	0.0051919	4.42869	no	0.230769
INSM1_f1	FALSE	FALSE	6	0	6	1	5	0.273322	1.63993	no	0	0	6	0	6	N/A	N/A	no	N/A
IRF1_si	TRUE	TRUE	91	6	85	9	82	0.292135	26.5843	no	0.666667	0	91	1	90	0.314637	28.6319	no	0
IRF2_f1	TRUE	TRUE	18	1	17	2	16	0.453255	8.15858	no	0.5	0	18	0	18	N/A	N/A	no	N/A
IRF3_f1	TRUE	FALSE	7	1	6	1	6	1	7	no	1	0	7	0	7	N/A	N/A	no	N/A
IRF4_si	TRUE	FALSE	5971	153	5818	569	5402	4.34163e-75	2.59239e-71	no	0.268893	20	5951	91	5880	6.37232e-14	3.80491e-10	no	0.21978
IRF7_f1	TRUE	TRUE	86	9	77	8	78	0.710457	61.0993	yes	1.125	0	86	1	85	0.31448	27.0453	no	0
IRF8_si	FALSE	TRUE	15	0	15	1	14	0.300623	4.50934	no	0	0	15	0	15	N/A	N/A	no	N/A
ITF2_f1	TRUE	FALSE	399	24	375	38	361	0.0169569	6.7658	no	0.631579	5	394	6	393	0.680814	271.645	no	0.833333
JUN_f1	TRUE	FALSE	103	15	88	10	93	0.0961172	9.90007	yes	1.5	0	103	2	101	0.15325	15.7847	no	0
JUNB_f1	TRUE	TRUE	153	23	130	15	138	0.0296334	4.53391	yes	1.53333	0	153	2	151	0.154577	23.6503	no	0
JUND_f1	TRUE	FALSE	109	20	89	10	99	0.000906167	0.0987722	yes	2	1	108	2	107	0.475422	51.821	no	0.5
KAISO_f1	TRUE	TRUE	555	31	524	53	502	0.00148574	0.824585	no	0.584906	5	550	8	547	0.285345	158.367	no	0.625
KLF4_f2	TRUE	TRUE	3293	185	3108	314	2979	1.94901e-14	6.4181e-11	no	0.589172	34	3259	50	3243	0.0226007	74.424	no	0.68
LEF1_f1	TRUE	FALSE	348	21	327	33	315	0.0281186	9.78528	no	0.636364	9	339	5	343	0.0715697	24.9063	yes	1.8
LHX3_f1	TRUE	FALSE	20	3	17	2	18	0.456057	9.12113	yes	1.5	0	20	0	20	N/A	N/A	no	N/A
MAF_f1	TRUE	TRUE	325	28	297	31	294	0.571046	185.59	no	0.903226	3	322	5	320	0.367382	119.399	no	0.6
MAFB_f1	TRUE	TRUE	152	12	140	14	138	0.57481	87.3712	no	0.857143	1	151	2	150	0.476585	72.441	no	0.5
MAFG_si	FALSE	TRUE	276	22	254	26	250	0.409799	113.104	no	0.846154	1	275	4	272	0.130791	36.0984	no	0.25
MAFK_si	FALSE	TRUE	11	1	10	1	10	1	11	no	1	0	11	0	11	N/A	N/A	no	N/A
MAX_f1	TRUE	TRUE	623	30	593	59	564	7.2465e-05	0.0451457	no	0.508475	5	618	10	613	0.11094	69.1155	no	0.5
MAZ_f1	FALSE	FALSE	56	2	54	5	51	0.159763	8.94671	no	0.4	0	56	1	55	0.312951	17.5252	no	0
MBD2_si	FALSE	TRUE	3700	117	3583	352	3348	1.34921e-39	4.99209e-36	no	0.332386	21	3679	57	3643	1.54384e-06	0.00571222	no	0.368421
MECP2_f1	FALSE	TRUE	15314	450	14864	1458	13856	1.61105e-169	2.46716e-165	no	0.308642	81	15233	234	15080	6.82622e-24	1.04537e-19	no	0.346154
MEF2A_f1	TRUE	TRUE	28	6	22	3	25	0.0667981	1.87035	yes	2	2	26	0	28	N/A	N/A	yes	N/A
MEF2C_f1	TRUE	TRUE	8	1	7	1	7	1	8	no	1	0	8	0	8	N/A	N/A	no	N/A
MEIS1_f2	TRUE	FALSE	0	0	0	0	0	N/A	N/A	no	N/A	0	0	0	0	N/A	N/A	no	N/A
MEIS2_do	FALSE	TRUE	20	0	20	2	18	0.136037	2.72074	no	0	0	20	0	20	N/A	N/A	no	N/A
MITF_f1	TRUE	FALSE	347	34	313	33	314	0.854801	296.616	yes	1.0303	3	344	5	342	0.367619	127.564	no	0.6
MYB_f1	TRUE	TRUE	359	28	331	34	325	0.279485	100.335	no	0.823529	7	352	5	354	0.367736	132.017	yes	1.4
MYC_f1	TRUE	TRUE	859	50	809	82	777	0.000202721	0.174137	no	0.609756	10	849	13	846	0.401796	345.142	no	0.769231
MYCN_si	FALSE	FALSE	1059	56	1003	101	958	2.50417e-06	0.00265192	no	0.554455	6	1053	16	1043	0.0117654	12.4596	no	0.375
MYOD1_f1	TRUE	FALSE	832	62	770	79	753	0.0443805	36.9246	no	0.78481	13	819	13	819	1	832	no	1
MYOG_f1	TRUE	FALSE	38	0	38	4	34	0.0344831	1.31036	no	0	1	37	1	37	1	38	no	1
MZF1_f1	FALSE	FALSE	1147	94	1053	109	1038	0.130969	150.221	no	0.862385	21	1126	18	1129	0.476018	545.993	yes	1.16667
NDF1_f1	TRUE	FALSE	47	5	42	4	43	0.601156	28.2543	yes	1.25	0	47	1	46	0.312107	14.669	no	0
NF2L2_si	TRUE	FALSE	24	5	19	2	22	0.0267157	0.641177	yes	2.5	0	24	0	24	N/A	N/A	no	N/A
NFAC1_do	TRUE	TRUE	28	0	28	3	25	0.0667981	1.87035	no	0	0	28	0	28	N/A	N/A	no	N/A
NFAC1_si	TRUE	TRUE	189	9	180	18	171	0.0257358	4.86406	no	0.5	4	185	3	186	0.560575	105.949	yes	1.33333
NFAC2_f1	TRUE	FALSE	583	48	535	56	527	0.260839	152.069	no	0.857143	8	575	9	574	0.736919	429.624	no	0.888889
NFAC3_f1	TRUE	FALSE	173	11	162	16	157	0.18947	32.7783	no	0.6875	3	170	3	170	1	173	no	1
NFAC4_f1	TRUE	FALSE	146	12	134	14	132	0.574011	83.8056	no	0.857143	6	140	2	144	0.00439948	0.642323	yes	3
NFE2_f2	TRUE	FALSE	232	21	211	22	210	0.822687	190.863	no	0.954545	2	230	4	228	0.313102	72.6397	no	0.5
NFIA+NFIB+NFIC+NFIX_f2	TRUE	TRUE	198	15	183	19	179	0.334476	66.2262	no	0.789474	1	197	3	195	0.244607	48.4322	no	0.333333
NFIA+NFIB+NFIC+NFIX_si	TRUE	TRUE	505	40	465	48	457	0.224814	113.531	no	0.833333	8	497	8	497	1	505	no	1
NFIL3_si	TRUE	TRUE	1	0	1	0	1	N/A	N/A	no	N/A	0	1	0	1	N/A	N/A	no	N/A
NFKB1_f1	TRUE	TRUE	408	18	390	39	369	0.000406339	0.165786	no	0.461538	2	406	6	402	0.0999421	40.7764	no	0.333333
NFYA_f1	TRUE	FALSE	308	22	286	29	279	0.172016	52.981	no	0.758621	3	305	5	303	0.367175	113.09	no	0.6
NFYB_f1	TRUE	FALSE	278	22	256	26	252	0.409974	113.973	no	0.846154	5	273	4	274	0.614517	170.836	yes	1.25
NFYC_f1	TRUE	FALSE	12	0	12	1	11	0.29627	3.55524	no	0	0	12	0	12	N/A	N/A	no	N/A
NKX21_f1	TRUE	FALSE	211	15	196	20	191	0.23995	50.6294	no	0.75	2	209	3	208	0.560904	118.351	no	0.666667
NKX22_si	TRUE	FALSE	4	0	4	0	4	N/A	N/A	no	N/A	0	4	0	4	N/A	N/A	no	N/A
NKX25_f1	TRUE	TRUE	429	38	391	41	388	0.622257	266.948	no	0.926829	5	424	7	422	0.445957	191.316	no	0.714286
NKX31_si	TRUE	TRUE	2	0	2	0	2	N/A	N/A	no	N/A	0	2	0	2	N/A	N/A	no	N/A
NOBOX_si	FALSE	FALSE	61	6	55	6	55	1	61	no	1	0	61	1	60	0.313311	19.112	no	0
NR1H4_f1	TRUE	TRUE	4	1	3	0	4	N/A	N/A	yes	N/A	0	4	0	4	N/A	N/A	no	N/A
NR1I2_si	TRUE	TRUE	166	12	154	16	150	0.292808	48.6061	no	0.75	2	164	3	163	0.560136	92.9826	no	0.666667
NR1I3_si	TRUE	FALSE	567	49	518	54	513	0.474406	268.988	no	0.907407	5	562	9	558	0.178934	101.456	no	0.555556
NR2C2_f1	TRUE	TRUE	3112	167	2945	296	2816	3.21673e-15	1.00104e-11	no	0.564189	38	3074	48	3064	0.14577	453.635	no	0.791667
NR4A1_f1	FALSE	FALSE	108	4	104	10	98	0.0463908	5.01021	no	0.4	0	108	2	106	0.153438	16.5713	no	0
NR4A2_si	FALSE	FALSE	143	8	135	14	129	0.0913456	13.0624	no	0.571429	0	143	2	141	0.154386	22.0772	no	0
NR5A2_f1	TRUE	FALSE	425	34	391	40	385	0.318887	135.527	no	0.85	3	422	7	418	0.127393	54.1419	no	0.428571
NR6A1_do	FALSE	FALSE	6	0	6	1	5	0.273322	1.63993	no	0	0	6	0	6	N/A	N/A	no	N/A
NRF1_f1	TRUE	FALSE	1587	66	1521	151	1436	3.54739e-13	5.6297e-10	no	0.437086	18	1569	24	1563	0.217161	344.635	no	0.75
OTX2_si	TRUE	FALSE	0	0	0	0	0	N/A	N/A	no	N/A	0	0	0	0	N/A	N/A	no	N/A
P53_f2	TRUE	TRUE	81	3	78	8	73	0.0625871	5.06956	no	0.375	0	81	1	80	0.314305	25.4587	no	0
PAX2_si	TRUE	FALSE	422	34	388	40	382	0.318708	134.495	no	0.85	3	419	6	416	0.217372	91.7311	no	0.5
PAX5_f1	FALSE	FALSE	8585	433	8152	817	7768	2.72963e-45	2.34338e-41	no	0.529988	82	8503	131	8454	1.60188e-05	0.137521	no	0.625954
PAX5_si	FALSE	FALSE	2274	140	2134	217	2057	3.88719e-08	8.83948e-05	no	0.645161	25	2249	35	2239	0.0884804	201.204	no	0.714286
PAX6_f1	FALSE	TRUE	14	1	13	1	13	1	14	no	1	0	14	0	14	N/A	N/A	no	N/A
PBX1_do	TRUE	TRUE	8	1	7	1	7	1	8	no	1	0	8	0	8	N/A	N/A	no	N/A
PBX3_f2	TRUE	FALSE	754	57	697	72	682	0.0630641	47.5503	no	0.791667	9	745	12	742	0.382663	288.528	no	0.75
PDX1_do	TRUE	FALSE	72	2	70	7	65	0.0467033	3.36264	no	0.285714	3	69	1	71	0.0440058	3.16842	yes	3
PEBB_f1	TRUE	FALSE	42	4	38	4	38	1	42	no	1	1	41	1	41	1	42	no	1
PIT1_f1	TRUE	FALSE	4	0	4	0	4	N/A	N/A	no	N/A	0	4	0	4	N/A	N/A	no	N/A
PLAG1_f1	TRUE	FALSE	22	0	22	2	20	0.138011	3.03624	no	0	3	19	0	22	N/A	N/A	yes	N/A
PO2F1_f1	TRUE	TRUE	241	12	229	23	218	0.0158818	3.82751	no	0.521739	8	233	4	237	0.0437157	10.5355	yes	2
PO2F2_si	TRUE	FALSE	59	2	57	6	53	0.0848977	5.00897	no	0.333333	4	55	1	58	0.00248016	0.146329	yes	4
PO3F2_si	TRUE	FALSE	171	18	153	16	155	0.599463	102.508	yes	1.125	0	171	3	168	0.0805598	13.7757	no	0
PO4F2_si	TRUE	FALSE	6	0	6	1	5	0.273322	1.63993	no	0	0	6	0	6	N/A	N/A	no	N/A
PO5F1_do	TRUE	FALSE	113	4	109	11	102	0.026319	2.97405	no	0.363636	1	112	2	111	0.475568	53.7392	no	0.5
PPARA_f1	TRUE	TRUE	862	69	793	82	780	0.131251	113.139	no	0.841463	9	853	13	849	0.263626	227.246	no	0.692308
PPARA_f2	TRUE	TRUE	50	1	49	5	45	0.0593464	2.96732	no	0.2	1	49	1	49	1	50	no	1
PPARG_f1	TRUE	TRUE	1018	77	941	97	921	0.0327649	33.3547	no	0.793814	11	1007	16	1002	0.207691	211.429	no	0.6875
PPARG_si	TRUE	TRUE	1044	79	965	99	945	0.0346227	36.1461	no	0.79798	13	1031	16	1028	0.449761	469.55	no	0.8125
PRDM1_f1	FALSE	TRUE	10	0	10	1	9	0.291841	2.91841	no	0	0	10	0	10	N/A	N/A	no	N/A
PRGR_do	FALSE	TRUE	10	0	10	1	9	0.291841	2.91841	no	0	0	10	0	10	N/A	N/A	no	N/A
PRGR_f1	FALSE	TRUE	458	41	417	44	414	0.634293	290.506	no	0.931818	6	452	7	451	0.703288	322.106	no	0.857143
PRRX2_f1	FALSE	FALSE	290	16	274	28	262	0.0170378	4.94096	no	0.571429	2	288	4	286	0.31395	91.0454	no	0.5
RARA_f1	TRUE	TRUE	322	37	285	31	291	0.256971	82.7447	yes	1.19355	3	319	5	317	0.367347	118.286	no	0.6
RARA_f2	TRUE	TRUE	10	1	9	1	9	1	10	no	1	0	10	0	10	N/A	N/A	no	N/A
RARB_f1	TRUE	FALSE	190	24	166	18	172	0.137181	26.0643	yes	1.33333	2	188	3	187	0.560592	106.512	no	0.666667
RARG_do	FALSE	FALSE	19	2	17	2	17	1	19	no	1	0	19	0	19	N/A	N/A	no	N/A
RARG_f1	FALSE	FALSE	1074	80	994	102	972	0.0220347	23.6653	no	0.784314	12	1062	16	1058	0.313679	336.891	no	0.75
REL_do	TRUE	FALSE	67	2	65	6	61	0.0870034	5.82923	no	0.333333	1	66	1	66	1	67	no	1
RELB_si	TRUE	TRUE	24	1	23	2	22	0.460181	11.0443	no	0.5	0	24	0	24	N/A	N/A	no	N/A
REST_f1	TRUE	TRUE	8	1	7	1	7	1	8	no	1	0	8	0	8	N/A	N/A	no	N/A
RFX1_f1	TRUE	FALSE	16	0	16	2	14	0.13057	2.08912	no	0	0	16	0	16	N/A	N/A	no	N/A
RFX3_f1	FALSE	TRUE	22	2	20	2	20	1	22	no	1	0	22	0	22	N/A	N/A	no	N/A
RORA_f1	TRUE	FALSE	11	1	10	1	10	1	11	no	1	0	11	0	11	N/A	N/A	no	N/A
RUNX1_f1	TRUE	FALSE	212	26	186	20	192	0.158603	33.6237	yes	1.3	2	210	3	209	0.560918	118.915	no	0.666667
RUNX2_f1	FALSE	TRUE	98	7	91	9	89	0.4842	47.4516	no	0.777778	3	95	1	97	0.0444013	4.35132	yes	3
RUNX3_si	FALSE	FALSE	36	2	34	3	33	0.546494	19.6738	no	0.666667	1	35	1	35	1	36	no	1
RXRA_f1	TRUE	TRUE	2252	151	2101	214	2038	5.98114e-06	0.0134695	no	0.705607	37	2215	34	2218	0.604162	1360.57	yes	1.08824
RXRB_f1	FALSE	FALSE	116	11	105	11	105	1	116	no	1	1	115	2	114	0.475671	55.1778	no	0.5
RXRG_f1	FALSE	FALSE	6	1	5	1	5	1	6	no	1	0	6	0	6	N/A	N/A	no	N/A
SMAD3_f1	TRUE	TRUE	579	34	545	55	524	0.00291522	1.68791	no	0.618182	5	574	9	570	0.179007	103.645	no	0.555556
SMAD4_si	TRUE	FALSE	387	30	357	37	350	0.226243	87.5562	no	0.810811	3	384	6	381	0.217072	84.0069	no	0.5
SMRC1_f1	TRUE	TRUE	870	69	801	83	787	0.106159	92.3581	no	0.831325	8	862	13	857	0.162345	141.24	no	0.615385
SOX10_si	TRUE	FALSE	472	38	434	45	427	0.272595	128.665	no	0.844444	4	468	7	465	0.253289	119.553	no	0.571429
SOX2_f1	TRUE	FALSE	380	25	355	36	344	0.0539949	20.5181	no	0.694444	8	372	6	374	0.410497	155.989	yes	1.33333
SOX5_f1	TRUE	FALSE	128	5	123	12	116	0.0337811	4.32399	no	0.416667	0	128	2	126	0.154044	19.7176	no	0
SOX9_f1	TRUE	TRUE	132	6	126	13	119	0.0408797	5.39612	no	0.461538	1	131	2	130	0.47614	62.8504	no	0.5
SP1_f1	TRUE	TRUE	7550	358	7192	719	6831	1.76847e-45	1.3352e-41	no	0.497914	70	7480	116	7434	1.67601e-05	0.126539	no	0.603448
SP1_f2	TRUE	TRUE	16784	594	16190	1598	15186	1.22942e-153	2.06345e-149	no	0.371715	119	16665	257	16527	4.14003e-18	6.94863e-14	no	0.463035
SP3_f1	TRUE	TRUE	12487	531	11956	1189	11298	1.60203e-89	2.00046e-85	no	0.446594	107	12380	191	12296	9.06544e-10	1.132e-05	no	0.560209
SP4_f1	TRUE	FALSE	2	0	2	0	2	N/A	N/A	no	N/A	0	2	0	2	N/A	N/A	no	N/A
SPI1_si	TRUE	TRUE	93	3	90	9	84	0.0353421	3.28681	no	0.333333	1	92	1	92	1	93	no	1
SPIB_f1	TRUE	FALSE	72	3	69	7	65	0.111568	8.0329	no	0.428571	0	72	1	71	0.313926	22.6027	no	0
SRBP1_f2	TRUE	FALSE	2207	161	2046	210	1997	0.000378462	0.835266	no	0.766667	29	2178	34	2173	0.387492	855.194	no	0.852941
SRBP2_f1	TRUE	FALSE	10954	557	10397	1043	9911	2.24501e-56	2.45918e-52	no	0.534036	97	10857	168	10786	3.3849e-08	0.000370782	no	0.577381
SRF_do	TRUE	FALSE	228	17	211	22	206	0.262083	59.7548	no	0.772727	2	226	3	225	0.561115	127.934	no	0.666667
SRY_f1	TRUE	TRUE	434	29	405	41	393	0.0489051	21.2248	no	0.707317	6	428	7	427	0.703166	305.174	no	0.857143
STA5A_do	TRUE	FALSE	136	11	125	13	123	0.559707	76.1201	no	0.846154	2	134	2	134	1	136	no	1
STA5B_f1	TRUE	FALSE	29	4	25	3	26	0.542028	15.7188	yes	1.33333	0	29	0	29	N/A	N/A	no	N/A
STAT1_f2	TRUE	FALSE	650	38	612	62	588	0.00135217	0.878911	no	0.612903	8	642	10	640	0.523879	340.521	no	0.8
STAT2_f1	TRUE	FALSE	1712	104	1608	163	1549	1.18398e-06	0.00202697	no	0.638037	18	1694	26	1686	0.113883	194.967	no	0.692308
STAT3_si	TRUE	TRUE	498	43	455	47	451	0.539804	268.823	no	0.914894	12	486	8	490	0.153952	76.6679	yes	1.5
STAT4_si	TRUE	FALSE	17	0	17	2	15	0.132184	2.24713	no	0	0	17	0	17	N/A	N/A	no	N/A
STAT6_do	TRUE	FALSE	105	6	99	10	95	0.183578	19.2756	no	0.6	0	105	2	103	0.153327	16.0993	no	0
STF1_f1	TRUE	FALSE	395	32	363	38	357	0.30592	120.838	no	0.842105	4	391	6	389	0.410639	162.202	no	0.666667
SUH_f1	TRUE	TRUE	271	27	244	26	245	0.836588	226.715	yes	1.03846	3	268	4	267	0.61445	166.516	no	0.75
TAL1_f1	TRUE	FALSE	6	0	6	1	5	0.273322	1.63993	no	0	0	6	0	6	N/A	N/A	no	N/A
TBP_f1	TRUE	FALSE	40	2	38	4	36	0.291841	11.6736	no	0.5	1	39	1	39	1	40	no	1
TBX5_si	TRUE	FALSE	88	8	80	8	80	1	88	no	1	1	87	1	87	1	88	no	1
TEAD1_f1	TRUE	FALSE	4	0	4	0	4	N/A	N/A	no	N/A	0	4	0	4	N/A	N/A	no	N/A
TF65_f2	TRUE	TRUE	441	32	409	42	399	0.104757	46.1981	no	0.761905	5	436	7	434	0.44606	196.712	no	0.714286
TF7L2_f1	TRUE	TRUE	675	49	626	64	611	0.0487519	32.9076	no	0.765625	10	665	10	665	1	675	no	1
TFE2_f2	TRUE	FALSE	514	37	477	49	465	0.0714909	36.7463	no	0.755102	11	503	8	506	0.285064	146.523	yes	1.375
TFEB_f1	TRUE	FALSE	72	8	64	7	65	0.69078	49.7362	yes	1.14286	0	72	1	71	0.313926	22.6027	no	0
THA_f1	FALSE	TRUE	310	28	282	30	280	0.700821	217.255	no	0.933333	3	307	5	305	0.367201	113.832	no	0.6
THA_f2	FALSE	TRUE	42	6	36	4	38	0.293114	12.3108	yes	1.5	0	42	1	41	0.31148	13.0822	no	0
THB_do	FALSE	TRUE	1	0	1	0	1	N/A	N/A	no	N/A	0	1	0	1	N/A	N/A	no	N/A
THB_f1	FALSE	TRUE	229	23	206	22	207	0.822567	188.368	yes	1.04545	1	228	4	225	0.13021	29.8181	no	0.25
TYY1_f2	TRUE	TRUE	117	5	112	11	106	0.057352	6.71019	no	0.454545	2	115	2	115	1	117	no	1
USF1_f1	TRUE	FALSE	83	9	74	8	75	0.709944	58.9253	yes	1.125	0	83	1	82	0.314378	26.0933	no	0
USF2_f1	TRUE	FALSE	532	35	497	51	481	0.0184614	9.82144	no	0.686275	5	527	8	524	0.285193	151.723	no	0.625
VDR_f1	TRUE	TRUE	975	71	904	93	882	0.01646	16.0485	no	0.763441	17	958	15	960	0.602773	587.704	yes	1.13333
VDR_f2	TRUE	TRUE	40	4	36	4	36	1	40	no	1	0	40	1	39	0.311185	12.4474	no	0
VSX2_si	FALSE	FALSE	12	0	12	1	11	0.29627	3.55524	no	0	0	12	0	12	N/A	N/A	no	N/A
WT1_f1	TRUE	TRUE	900	33	867	86	814	1.86138e-09	1.67525e-06	no	0.383721	14	886	14	886	1	900	no	1
XBP1_f1	FALSE	FALSE	201	16	185	19	182	0.469508	94.371	no	0.842105	1	200	3	198	0.244661	49.1769	no	0.333333
YBOX1_f2	TRUE	TRUE	91	8	83	9	82	0.725476	66.0183	no	0.888889	1	90	1	90	1	91	no	1
ZBTB6_si	FALSE	FALSE	14	0	14	1	13	0.299387	4.19142	no	0	0	14	0	14	N/A	N/A	no	N/A
ZEB1_do	TRUE	TRUE	894	96	798	85	809	0.209758	187.524	yes	1.12941	14	880	14	880	1	894	no	1
ZFX_f1	TRUE	FALSE	6166	270	5896	587	5579	4.74616e-43	2.92648e-39	no	0.459966	46	6120	94	6072	6.06938e-07	0.00374238	no	0.489362
ZIC1_f1	TRUE	FALSE	976	89	887	93	883	0.662781	646.874	no	0.956989	18	958	15	961	0.435027	424.586	yes	1.2
ZN148_si	FALSE	TRUE	223	9	214	21	202	0.00593473	1.32345	no	0.428571	2	221	3	220	0.561056	125.116	no	0.666667
ZN384_f1	FALSE	FALSE	44	2	42	4	40	0.294266	12.9477	no	0.5	1	43	1	43	1	44	no	1
