# Supplementary material for: Effects of cytosine methylation on transcription factor binding sites
Source: BMC Genomics. 2014 Mar 26;15:119. doi: 10.1186/1471-2164-15-119 (PMC3986887; doi:10.1186/1471-2164-15-119)
Supplement: Additional file 4 — Contains PWM-based predicted TFBSs based on 50 cell samples; tables containing information about the names of the TFBSs models used, their function in regulation (activator or repressor), the number of cytosines in our study (with any SCC M/E ) overlapping with TFBSs, the number of CpG “traffic lights” overlapping with TFBSs for each TF, the expected number of such overlaps and the statistical significance of the over-/underrepresentation of TFBS in CpG “traffic light” positions. Consistent information is given for positions with positive SCC M/E . [file 1471-2164-15-119-S4.xlsx]

## Sheet: PWM_p-value (SCC) < 0.01
Results based on 50 cell and tissue types and PWM predictions of TFBS
Name of the model	Activator	Repressor	Total predictions	CpG "traffic lights", negative correlation, p < 0.01	Other positions	Expected negative correlation, p < 0.01	Expected, other positions	p-value, chi-square	p-value, chi-square, Biferroni corrected	More, then expected	Obs/Exp	Positive correlation, p < 0.01	Other positions	Expected positive correlation, p < 0.01	Expected, other positions	p-value, chi-square	p-value, chi-square, Biferroni corrected	More, then expected	Obs/Exp
AHR_si	TRUE	FALSE	10189	712	9477	1693	8496	2.84177e-150	2.89548e-146	no	0.420555	6	10146	80	10109	1.21499e-16	1.23795e-12	no	0.075
AIRE_f2	TRUE	FALSE	7057	860	6197	1172	5885	1.86593e-23	1.31679e-19	no	0.733788	0	7028	55	7002	1.14753e-13	8.09808e-10	no	0
ALX1_si	TRUE	TRUE	3780	544	3236	628	3152	0.00024186	0.914231	no	0.866242	0	3765	30	3750	4.18883e-08	0.000158338	no	0
ANDR_do	TRUE	FALSE	12416	1067	11349	2063	10353	1.97805e-127	2.45595e-123	no	0.517208	1	12358	97	12319	1.77944e-22	2.20936e-18	no	0.0103093
AP2A_f2	TRUE	TRUE	63147	3571	59576	10491	52656	0	0	no	0.340387	76	62926	495	62652	2.2364e-79	1.41222e-74	no	0.153535
AP2B_f1	TRUE	TRUE	78339	4300	74039	13015	65324	0	0	no	0.330388	27	78071	614	77725	2.14431e-124	1.67983e-119	no	0.0439739
AP2C_f1	TRUE	TRUE	53628	2974	50654	8909	44719	0	0	no	0.33382	63	53458	420	53208	3.23776e-68	1.73634e-63	no	0.15
ARI3A_do	FALSE	FALSE	32702	2033	30669	5433	27269	0	0	no	0.374195	5	32639	256	32446	1.03495e-55	3.38448e-51	no	0.0195312
ARI3A_f1	FALSE	FALSE	2629	307	2322	437	2192	9.72744e-12	2.55734e-08	no	0.702517	17	2619	21	2608	0.368623	969.11	no	0.809524
ARNT_f1	TRUE	FALSE	6549	481	6068	1088	5461	2.56649e-90	1.68079e-86	no	0.442096	1	6530	51	6498	2.33854e-12	1.53151e-08	no	0.0196078
ATF1_si	TRUE	TRUE	3877	351	3526	644	3233	1.21413e-36	4.70717e-33	no	0.545031	1	3863	30	3847	1.15213e-07	0.000446681	no	0.0333333
ATF2+ATF4_f1	TRUE	FALSE	3490	301	3189	580	2910	6.98743e-37	2.43861e-33	no	0.518966	13	3476	27	3463	0.0068646	23.9574	no	0.481481
ATF3_f1	TRUE	TRUE	4081	398	3683	678	3403	5.19362e-32	2.11952e-28	no	0.587021	3	4066	32	4049	2.84432e-07	0.00116077	no	0.09375
ATF5_si	TRUE	TRUE	13552	1524	12028	2251	11301	3.42289e-63	4.6387e-59	no	0.677032	0	13479	106	13446	7.07824e-25	9.59243e-21	no	0
ATF6A_si	TRUE	FALSE	18811	1489	17322	3125	15686	2.30129e-225	4.32895e-221	no	0.47648	4	18722	147	18664	3.80783e-32	7.16291e-28	no	0.0272109
BATF_si	FALSE	TRUE	4333	578	3755	720	3613	6.81637e-09	2.95353e-05	no	0.802778	0	4311	34	4299	5.41714e-09	2.34725e-05	no	0
BCL6_f1	TRUE	TRUE	8224	984	7240	1366	6858	1.06529e-29	8.76098e-26	no	0.720351	5	8182	64	8160	1.59459e-13	1.31139e-09	no	0.078125
BHE40_f2	FALSE	TRUE	7275	601	6674	1209	6066	9.78624e-82	7.11949e-78	no	0.497105	5	7248	57	7218	5.32566e-12	3.87442e-08	no	0.0877193
BRCA1_f1	TRUE	TRUE	4130	394	3736	686	3444	2.79816e-34	1.15564e-30	no	0.574344	7	4114	32	4098	9.57835e-06	0.0395586	no	0.21875
CDX2_f1	TRUE	FALSE	3322	420	2902	552	2770	7.61845e-10	2.53085e-06	no	0.76087	12	3304	26	3296	0.00597483	19.8484	no	0.461538
CEBPA_do	TRUE	FALSE	3660	453	3207	608	3052	5.82771e-12	2.13294e-08	no	0.745066	9	3638	29	3631	0.000202623	0.741602	no	0.310345
CEBPB_f1	TRUE	FALSE	3415	429	2986	567	2848	2.20716e-10	7.53744e-07	no	0.756614	6	3396	27	3388	5.25944e-05	0.17961	no	0.222222
CEBPD_f1	TRUE	FALSE	3628	442	3186	603	3025	6.95958e-13	2.52494e-09	no	0.733002	1	3612	28	3600	3.28287e-07	0.00119103	no	0.0357143
CEBPE_f1	TRUE	FALSE	3519	433	3086	585	2934	5.88176e-12	2.06979e-08	no	0.740171	0	3503	28	3491	1.18757e-07	0.000417906	no	0
CEBPG_si	TRUE	TRUE	4417	533	3884	734	3683	4.48226e-16	1.97981e-12	no	0.726158	1	4392	35	4382	8.97548e-09	3.96447e-05	no	0.0285714
CEBPZ_si	TRUE	FALSE	4286	496	3790	712	3574	7.67311e-19	3.2887e-15	no	0.696629	26	4248	34	4252	0.169641	727.08	no	0.764706
COE1_f2	TRUE	FALSE	28379	2205	26174	4715	23664	0	0	no	0.467656	7	28259	223	28156	1.68226e-47	4.77409e-43	no	0.0313901
COT1_f1	TRUE	TRUE	11573	1210	10363	1923	9650	6.38219e-71	7.38611e-67	no	0.629225	5	11486	91	11482	1.96284e-19	2.2716e-15	no	0.0549451
COT1_si	TRUE	TRUE	5913	768	5145	982	4931	7.53732e-14	4.45682e-10	no	0.782077	4	5886	46	5867	5.73567e-10	3.3915e-06	no	0.0869565
COT2_f1	TRUE	TRUE	7116	876	6240	1182	5934	1.90592e-22	1.35625e-18	no	0.741117	3	7083	56	7060	1.36349e-12	9.70257e-09	no	0.0535714
COT2_f2	TRUE	TRUE	24265	2158	22107	4031	20234	5.79657e-229	1.40654e-224	no	0.535351	1	24139	190	24075	7.95449e-43	1.93016e-38	no	0.00526316
CREB1_f1	TRUE	TRUE	4016	349	3667	667	3349	1.95534e-41	7.85264e-38	no	0.523238	0	3995	31	3985	2.54714e-08	0.000102293	no	0
CREM_f1	TRUE	TRUE	5843	507	5336	971	4872	8.80862e-60	5.14688e-56	no	0.522142	4	5816	46	5797	5.73349e-10	3.35008e-06	no	0.0869565
CRX_si	TRUE	FALSE	2586	323	2263	430	2156	1.59347e-08	4.1207e-05	no	0.751163	13	2575	20	2566	0.115187	297.875	no	0.65
CTCF_f2	TRUE	TRUE	123083	6173	116910	20448	102635	0	0	no	0.301888	0	122764	965	122118	1.31617e-212	1.61998e-207	no	0
CUX1_f1	FALSE	TRUE	3824	329	3495	635	3189	2.39706e-40	9.16635e-37	no	0.51811	0	3808	30	3794	4.20688e-08	0.000160871	no	0
DDIT3_f1	TRUE	TRUE	8371	834	7537	1391	6980	4.00203e-60	3.3501e-56	no	0.599569	0	8319	66	8305	4.45556e-16	3.72975e-12	no	0
DLX3_do	FALSE	FALSE	2035	280	1755	338	1697	0.000550896	1.12107	no	0.828402	155	2024	16	2019	1.37743e-264	2.80307e-261	yes	9.6875
E2F1_f2	TRUE	TRUE	80581	4229	76352	13387	67194	0	0	no	0.315903	86	80367	632	79949	4.56798e-105	3.68092e-100	no	0.136076
E2F4_do	TRUE	TRUE	41603	2523	39080	6912	34691	0	0	no	0.365017	125	41465	326	41277	5.66985e-29	2.35883e-24	no	0.383436
E2F6_f1	FALSE	TRUE	106306	5262	101044	17661	88645	0	0	no	0.297945	54	106011	834	105472	2.90241e-161	3.08544e-156	no	0.0647482
EGR1_f2	TRUE	FALSE	109462	4895	104567	18185	91277	0	0	no	0.269178	4	109194	858	108604	1.44774e-187	1.58473e-182	no	0.004662
EGR2_si	TRUE	FALSE	91105	4474	86631	15136	75969	0	0	no	0.295587	0	90839	714	90391	8.88237e-158	8.09229e-153	no	0
EHF_si	TRUE	FALSE	12103	1198	10905	2011	10092	1.02289e-87	1.23801e-83	no	0.595724	19	12053	95	12008	5.79913e-15	7.01869e-11	no	0.2
ELF1_f1	TRUE	FALSE	15222	1278	13944	2529	12693	2.07561e-163	3.1595e-159	no	0.505338	5	15159	119	15103	1.31449e-25	2.00091e-21	no	0.0420168
ELF5_f1	TRUE	FALSE	6452	697	5755	1072	5380	4.36065e-36	2.81349e-32	no	0.650187	20	6419	51	6401	1.38204e-05	0.0891695	no	0.392157
ELK1_f1	TRUE	FALSE	11692	942	10750	1942	9750	2.61889e-136	3.06201e-132	no	0.485067	0	11639	92	11600	8.11196e-22	9.48451e-18	no	0
ELK4_f1	TRUE	TRUE	11580	875	10705	1924	9656	3.49237e-151	4.04416e-147	no	0.454782	24	11528	91	11489	2.02246e-12	2.342e-08	no	0.263736
ENOA_si	TRUE	TRUE	19024	1390	17634	3161	15863	9.31533e-261	1.77215e-256	no	0.439734	0	18966	149	18875	2.29954e-34	4.37465e-30	no	0
EOMES_f1	TRUE	FALSE	7773	598	7175	1291	6482	5.12429e-99	3.98311e-95	no	0.463207	9	7744	61	7712	2.59521e-11	2.01726e-07	no	0.147541
ERG_f1	TRUE	FALSE	11207	898	10309	1862	9345	3.49926e-132	3.92162e-128	no	0.482277	24	11146	88	11119	8.65721e-12	9.70214e-08	no	0.272727
ERR1_f1	TRUE	FALSE	6508	768	5740	1081	5427	1.90694e-25	1.24103e-21	no	0.710453	12	6464	51	6457	4.71365e-08	0.000306764	no	0.235294
ERR2_f1	TRUE	FALSE	6147	763	5384	1021	5126	9.40437e-19	5.78087e-15	no	0.747307	23	6101	48	6099	0.000307937	1.89289	no	0.479167
ESR1_do	TRUE	TRUE	61320	3778	57542	10187	51133	0	0	no	0.370865	12	61123	481	60839	9.57399e-102	5.87077e-97	no	0.024948
ESR2_do	TRUE	FALSE	20979	1996	18983	3485	17494	6.2074e-168	1.30225e-163	no	0.57274	16	20889	164	20815	5.96983e-31	1.25241e-26	no	0.097561
ESR2_si	TRUE	FALSE	3600	487	3113	598	3002	6.67087e-07	0.00240151	no	0.814381	27	3580	28	3572	0.816861	2940.7	no	0.964286
ETS1_si	TRUE	FALSE	9474	866	8608	1574	7900	4.76187e-85	4.5114e-81	no	0.550191	18	9424	74	9400	7.2897e-11	6.90626e-07	no	0.243243
ETS2_f1	FALSE	FALSE	31054	2466	28588	5159	25895	0	0	no	0.478	16	30927	243	30811	3.93173e-48	1.22096e-43	no	0.0658436
ETV4_f1	TRUE	FALSE	9418	1010	8408	1565	7853	2.86492e-53	2.69818e-49	no	0.645367	0	9374	74	9344	7.43969e-18	7.0067e-14	no	0
EVI1_f1	FALSE	FALSE	6606	761	5845	1097	5509	1.13621e-28	7.50581e-25	no	0.69371	0	6579	52	6554	5.28697e-13	3.49257e-09	no	0
FLI1_f1	TRUE	FALSE	65885	4224	61661	10946	54939	0	0	no	0.385894	6	65670	517	65368	3.72703e-112	2.45555e-107	no	0.0116054
FOS_si	TRUE	FALSE	5455	541	4914	906	4549	3.06109e-40	1.66982e-36	no	0.59713	0	5423	43	5412	5.41179e-11	2.95213e-07	no	0
FOSL1_f2	FALSE	FALSE	9096	963	8133	1511	7585	9.06385e-54	8.24448e-50	no	0.637326	2	9058	71	9025	2.48192e-16	2.25756e-12	no	0.028169
FOSL2_f1	FALSE	FALSE	5582	662	4920	927	4655	1.55689e-21	8.69058e-18	no	0.714132	6	5549	44	5538	1.00063e-08	5.58551e-05	no	0.136364
FOXA1_f1	TRUE	TRUE	6719	820	5899	1116	5603	2.93044e-22	1.96896e-18	no	0.734767	2	6690	53	6666	2.35687e-12	1.58358e-08	no	0.0377358
FOXA2_f1	TRUE	TRUE	6428	800	5628	1068	5360	2.69327e-19	1.73123e-15	no	0.749064	0	6399	50	6378	1.48423e-12	9.54061e-09	no	0
FOXA3_f1	TRUE	TRUE	8109	920	7189	1347	6762	3.51645e-37	2.85149e-33	no	0.682999	0	8075	64	8045	1.17551e-15	9.53222e-12	no	0
FOXC1_f1	TRUE	TRUE	6035	746	5289	1003	5032	6.28296e-19	3.79177e-15	no	0.743769	2	6011	47	5988	5.00959e-11	3.02329e-07	no	0.0425532
FOXD3_f1	TRUE	TRUE	6509	755	5754	1081	5428	1.83101e-27	1.1918e-23	no	0.698427	0	6487	51	6458	8.6437e-13	5.62619e-09	no	0
FOXF2_f1	TRUE	TRUE	5910	724	5186	982	4928	1.9477e-19	1.15109e-15	no	0.737271	0	5893	46	5864	1.09906e-11	6.49542e-08	no	0
FOXI1_f1	TRUE	TRUE	4285	495	3790	712	3573	5.29465e-19	2.26876e-15	no	0.695225	4	4259	34	4251	2.65504e-07	0.00113768	no	0.117647
FOXJ2_f1	TRUE	TRUE	7733	892	6841	1285	6448	3.29989e-33	2.5518e-29	no	0.694163	2	7703	61	7672	3.9551e-14	3.05848e-10	no	0.0327869
FOXJ3_f2	TRUE	TRUE	22914	1637	21277	3807	19107	0	0	no	0.429997	2	22863	180	22734	2.47824e-40	5.67863e-36	no	0.0111111
FOXJ3_si	TRUE	TRUE	21584	1469	20115	3586	17998	0	0	no	0.409649	4	21534	169	21415	4.67745e-37	1.00958e-32	no	0.0236686
FOXO1_si	TRUE	TRUE	20520	1586	18934	3409	17111	3.18251e-256	6.53051e-252	no	0.465239	4	20443	161	20359	3.06063e-35	6.28041e-31	no	0.0248447
FOXO3_si	TRUE	TRUE	8443	964	7479	1403	7040	1.04328e-37	8.80843e-34	no	0.687099	9	8397	66	8377	2.22477e-12	1.87838e-08	no	0.136364
FOXO4_f1	TRUE	TRUE	4550	538	4012	756	3794	3.8663e-18	1.75917e-14	no	0.71164	5	4528	36	4514	2.3301e-07	0.0010602	no	0.138889
FOXP2_si	TRUE	TRUE	4255	538	3717	707	3548	3.39278e-12	1.44363e-08	no	0.760962	6	4232	33	4222	2.5685e-06	0.0109289	no	0.181818
FUBP1_f1	TRUE	FALSE	14113	1046	13067	2345	11768	1.10516e-189	1.55971e-185	no	0.446055	14	14070	111	14002	2.84224e-20	4.01126e-16	no	0.126126
GABP1+GABP2_f1	TRUE	FALSE	20207	1545	18662	3357	16850	4.69269e-257	9.48252e-253	no	0.460232	12	20117	158	20049	3.07376e-31	6.21115e-27	no	0.0759494
GABPA_f1	TRUE	FALSE	28288	2125	26163	4700	23588	0	0	no	0.452128	6	28172	222	28066	1.03549e-47	2.92918e-43	no	0.027027
GATA1_si	TRUE	TRUE	2406	283	2123	400	2006	1.48648e-10	3.57647e-07	no	0.7075	6	2393	19	2387	0.00283641	6.82441	no	0.315789
GATA2_si	TRUE	FALSE	1933	235	1698	321	1612	1.4699e-07	0.000284132	no	0.732087	6	1921	15	1918	0.0200827	38.8198	no	0.4
GATA3_si	TRUE	TRUE	1818	218	1600	302	1516	1.20155e-07	0.000218443	no	0.721854	6	1808	14	1804	0.0323416	58.797	no	0.428571
GATA4_f1	TRUE	FALSE	2142	257	1885	356	1786	9.12823e-09	1.95527e-05	no	0.72191	4	2131	17	2125	0.00160142	3.43024	no	0.235294
GATA6_f2	TRUE	TRUE	1668	206	1462	277	1391	2.99062e-06	0.00498835	no	0.743682	57	1661	13	1655	2.94849e-34	4.91809e-31	yes	4.38462
GCR_do	FALSE	FALSE	33482	2917	30565	5562	27920	0	0	no	0.524452	21	33335	263	33219	1.92384e-50	6.4414e-46	no	0.0798479
GCR_si	FALSE	FALSE	4073	533	3540	677	3396	1.3531e-09	5.51119e-06	no	0.787297	6	4049	32	4041	4.26737e-06	0.017381	no	0.1875
GFI1_f1	FALSE	TRUE	5130	626	4504	852	4278	2.27813e-17	1.16868e-13	no	0.734742	1	5112	40	5090	6.65217e-10	3.41256e-06	no	0.025
GFI1B_f1	TRUE	TRUE	5555	703	4852	923	4632	2.1894e-15	1.21621e-11	no	0.761647	1	5536	44	5511	8.51353e-11	4.72927e-07	no	0.0227273
GLI1_f1	TRUE	FALSE	15984	1571	14413	2655	13329	1.94951e-117	3.1161e-113	no	0.591714	1	15901	125	15859	1.31316e-28	2.09895e-24	no	0.008
GLI2_f1	TRUE	TRUE	12153	1257	10896	2019	10134	5.50421e-77	6.68927e-73	no	0.622585	10	12085	95	12058	2.67876e-18	3.25549e-14	no	0.105263
GLIS3_f1	TRUE	TRUE	29668	2043	27625	4929	24739	0	0	no	0.414486	0	29555	233	29435	1.03378e-52	3.06702e-48	no	0
HAND1_si	TRUE	TRUE	10971	1230	9741	1823	9148	3.04817e-52	3.34414e-48	no	0.674712	0	10916	86	10885	1.72079e-20	1.88788e-16	no	0
HEN1_si	FALSE	FALSE	118627	6025	112602	19708	98919	0	0	no	0.305713	0	118317	930	117697	5.75882e-205	6.83151e-200	no	0
HES1_f1	FALSE	TRUE	44928	2899	42029	7464	37464	0	0	no	0.388398	6	44791	352	44576	3.60379e-76	1.61911e-71	no	0.0170455
HIC1_si	FALSE	TRUE	12902	1100	11802	2143	10759	2.10321e-134	2.71356e-130	no	0.513299	20	12844	101	12801	7.10175e-16	9.16268e-12	no	0.19802
HIF1A_si	TRUE	FALSE	18211	1288	16923	3025	15186	4.31097e-262	7.85071e-258	no	0.425785	0	18143	143	18068	5.0253e-33	9.15157e-29	no	0
HINFP_f1	TRUE	TRUE	20558	1346	19212	3415	17143	0	0	no	0.394143	14	20482	161	20397	4.09676e-31	8.42211e-27	no	0.0869565
HLF_si	FALSE	FALSE	2602	321	2281	432	2170	4.97618e-09	1.2948e-05	no	0.743056	0	2591	20	2582	7.61821e-06	0.0198226	no	0
HMGA1_f1	TRUE	TRUE	4132	558	3574	686	3446	8.72584e-08	0.000360552	no	0.813411	1	4112	32	4100	4.17509e-08	0.000172515	no	0.03125
HMGA2_f1	TRUE	TRUE	3368	409	2959	560	2808	2.78273e-12	9.37222e-09	no	0.730357	0	3354	26	3342	3.33882e-07	0.00112451	no	0
HNF1A_f1	TRUE	FALSE	4713	651	4062	783	3930	2.39292e-07	0.00112778	no	0.831418	16	4695	37	4676	0.000533114	2.51257	no	0.432432
HNF1B_f1	TRUE	FALSE	3480	398	3082	578	2902	2.42829e-16	8.45043e-13	no	0.688581	0	3459	27	3453	2.02361e-07	0.000704216	no	0
HNF4A_f1	FALSE	FALSE	15045	1425	13620	2499	12546	2.16466e-122	3.25672e-118	no	0.570228	18	14958	118	14927	3.28435e-20	4.94131e-16	no	0.152542
HNF6_f1	TRUE	FALSE	4943	603	4340	821	4122	7.97853e-17	3.94379e-13	no	0.73447	0	4919	39	4904	4.13962e-10	2.04621e-06	no	0
HSF1_f2	TRUE	FALSE	11627	1194	10433	1932	9695	1.66725e-75	1.93852e-71	no	0.618012	18	11582	91	11536	1.79593e-14	2.08812e-10	no	0.197802
HTF4_f1	FALSE	FALSE	11732	1122	10610	1949	9783	1.61574e-93	1.89559e-89	no	0.57568	1	11681	92	11640	2.20182e-21	2.58318e-17	no	0.0108696
HXA5_si	TRUE	FALSE	2240	269	1971	372	1868	4.97762e-09	1.11499e-05	no	0.723118	0	2231	18	2222	2.16715e-05	0.0485442	no	0
HXA9_f1	FALSE	FALSE	4243	492	3751	705	3538	1.5634e-18	6.6335e-15	no	0.697872	0	4226	33	4210	8.93212e-09	3.7899e-05	no	0
HXB1_f1	FALSE	FALSE	3982	492	3490	662	3320	4.61944e-13	1.83946e-09	no	0.743202	0	3953	31	3951	2.57894e-08	0.000102693	no	0
HXB7_si	FALSE	FALSE	3106	401	2705	516	2590	2.95626e-08	9.18213e-05	no	0.777132	0	3088	24	3082	9.5753e-07	0.00297409	no	0
HXB8_do	FALSE	FALSE	3128	412	2716	520	2608	2.13909e-07	0.000669106	no	0.792308	16	3115	25	3103	0.0698557	218.509	no	0.64
IKZF1_f1	TRUE	TRUE	12442	1433	11009	2067	10375	1.19163e-52	1.48262e-48	no	0.693275	0	12376	98	12344	4.01218e-23	4.99195e-19	no	0
INSM1_f1	FALSE	FALSE	33288	2514	30774	5530	27758	0	0	no	0.454611	0	33152	261	33027	8.19256e-59	2.72714e-54	no	0
IRF1_si	TRUE	TRUE	11221	1217	10004	1864	9357	1.60178e-60	1.79736e-56	no	0.652897	0	11186	88	11133	5.76158e-21	6.46507e-17	no	0
IRF2_f1	TRUE	TRUE	10751	1143	9608	1786	8965	2.48815e-62	2.675e-58	no	0.639978	0	10709	84	10667	4.55072e-20	4.89248e-16	no	0
IRF3_f1	TRUE	FALSE	19868	1771	18097	3301	16567	5.81076e-187	1.15448e-182	no	0.536504	31	19801	156	19712	1.14743e-23	2.27971e-19	no	0.198718
IRF4_si	TRUE	FALSE	48414	2686	45728	8043	40371	0	0	no	0.333955	0	48308	380	48034	5.68432e-85	2.75201e-80	no	0
IRF7_f1	TRUE	TRUE	6650	750	5900	1105	5545	1.34886e-31	8.96991e-28	no	0.678733	0	6619	52	6598	5.36432e-13	3.56728e-09	no	0
IRF8_si	FALSE	TRUE	17954	1760	16194	2983	14971	8.61702e-133	1.5471e-128	no	0.59001	12	17882	141	17813	1.49913e-27	2.69153e-23	no	0.0851064
ITF2_f1	TRUE	FALSE	14567	1293	13274	2420	12147	6.71688e-139	9.78448e-135	no	0.534298	2	14504	114	14453	8.79166e-26	1.28068e-21	no	0.0175439
JUN_f1	TRUE	FALSE	3447	387	3060	573	2874	1.74424e-17	6.01239e-14	no	0.675393	2	3429	27	3420	1.48152e-06	0.00510678	no	0.0740741
JUNB_f1	TRUE	TRUE	4579	544	4035	761	3818	7.01905e-18	3.21402e-14	no	0.714849	3	4551	36	4543	3.77043e-08	0.000172648	no	0.0833333
JUND_f1	TRUE	FALSE	4981	622	4359	828	4153	4.49686e-15	2.23989e-11	no	0.751208	9	4957	39	4942	1.52005e-06	0.00757139	no	0.230769
KAISO_f1	TRUE	TRUE	13769	1023	12746	2287	11482	3.353e-184	4.61675e-180	no	0.447311	54	13720	108	13661	1.78331e-07	0.00245543	no	0.5
KLF4_f2	TRUE	TRUE	53457	3595	49862	8881	44576	0	0	no	0.404797	6	53279	419	53038	9.12174e-91	4.87621e-86	no	0.0143198
LEF1_f1	TRUE	FALSE	3024	342	2682	502	2522	5.29768e-15	1.60202e-11	no	0.681275	0	3006	24	3000	9.57372e-07	0.00289509	no	0
LHX3_f1	TRUE	FALSE	5783	615	5168	961	4822	2.3431e-34	1.35502e-30	no	0.639958	6	5766	45	5738	5.69365e-09	3.29264e-05	no	0.133333
MAF_f1	TRUE	TRUE	4166	452	3714	692	3474	1.67124e-23	6.96237e-20	no	0.653179	1	4146	33	4133	2.48736e-08	0.000103623	no	0.030303
MAFB_f1	TRUE	TRUE	6503	649	5854	1080	5423	9.01377e-47	5.86165e-43	no	0.600926	8	6470	51	6452	1.6872e-09	1.09719e-05	no	0.156863
MAFG_si	FALSE	TRUE	1496	172	1324	249	1247	9.05652e-08	0.000135485	no	0.690763	1	1485	12	1484	0.00149562	2.23744	no	0.0833333
MAFK_si	FALSE	TRUE	6551	673	5878	1088	5463	3.47902e-43	2.2791e-39	no	0.618566	5	6519	51	6500	1.15145e-10	7.54318e-07	no	0.0980392
MAX_f1	TRUE	TRUE	11231	840	10391	1866	9365	3.77811e-149	4.2432e-145	no	0.450161	0	11186	88	11143	6.01876e-21	6.75967e-17	no	0
MAZ_f1	FALSE	FALSE	393023	9226	383797	65294	327729	0	0	no	0.141299	42	392538	3082	389941	0	0	no	0.0136275
MBD2_si	FALSE	TRUE	101928	3965	97963	16934	84994	0	0	no	0.234144	152	101667	799	101129	1.41859e-116	1.44594e-111	no	0.190238
MECP2_f1	FALSE	TRUE	61185	2864	58321	10165	51020	0	0	no	0.281751	1	60988	480	60705	3.00197e-106	1.83675e-101	no	0.00208333
MEF2A_f1	TRUE	TRUE	6677	766	5911	1109	5568	1.66687e-29	1.11297e-25	no	0.690712	0	6651	52	6625	5.26902e-13	3.51813e-09	no	0
MEF2C_f1	TRUE	TRUE	6611	777	5834	1098	5513	2.72832e-26	1.80369e-22	no	0.70765	0	6586	52	6559	5.24464e-13	3.46723e-09	no	0
MEIS1_f2	TRUE	FALSE	4903	550	4353	815	4088	2.81731e-24	1.38133e-20	no	0.674847	0	4885	38	4865	6.78254e-10	3.32548e-06	no	0
MEIS2_do	FALSE	TRUE	5337	569	4768	887	4450	1.38061e-31	7.3683e-28	no	0.641488	8	5313	42	5295	1.5034e-07	0.000802366	no	0.190476
MITF_f1	TRUE	FALSE	6303	756	5547	1047	5256	6.96447e-23	4.3897e-19	no	0.722063	9	6264	49	6254	1.09263e-08	6.88686e-05	no	0.183673
MTF1_f1	TRUE	TRUE	44369	2753	41616	7371	36998	0	0	no	0.373491	13	44250	348	44021	2.2909e-72	1.01645e-67	no	0.0373563
MYB_f1	TRUE	TRUE	1866	225	1641	310	1556	1.24506e-07	0.000232328	no	0.725806	8	1851	15	1851	0.0707011	131.928	no	0.533333
MYC_f1	FALSE	FALSE	21195	1351	19844	3521	17674	0	0	no	0.383698	17	21146	166	21029	4.48482e-31	9.50557e-27	no	0.10241
MYCN_si	TRUE	FALSE	8174	627	7547	1358	6816	1.24356e-104	1.01649e-100	no	0.461708	0	8149	64	8110	1.13122e-15	9.24656e-12	no	0
MYOG_f1	TRUE	FALSE	32054	2029	30025	5325	26729	0	0	no	0.381033	29	31957	251	31803	8.98471e-45	2.87996e-40	no	0.115538
MZF1_f1	FALSE	FALSE	15595	1463	14132	2591	13004	4.29505e-130	6.69814e-126	no	0.564647	0	15503	122	15473	2.24169e-28	3.49591e-24	no	0
NDF1_f1	TRUE	FALSE	24678	2035	22643	4100	20578	3.24165e-273	7.99973e-269	no	0.496341	1	24582	193	24485	1.58142e-43	3.90264e-39	no	0.00518135
NF2L2_si	TRUE	FALSE	10207	1003	9204	1696	8511	7.82722e-76	7.98924e-72	no	0.591392	0	10153	80	10127	3.61972e-19	3.69465e-15	no	0
NFAC1_do	TRUE	TRUE	6246	594	5652	1038	5208	1.82527e-51	1.14006e-47	no	0.572254	7	6216	49	6197	1.91506e-09	1.19615e-05	no	0.142857
NFAC1_si	TRUE	TRUE	5827	702	5125	968	4859	7.78531e-21	4.5365e-17	no	0.725207	12	5800	46	5781	5.18733e-07	0.00302266	no	0.26087
NFAC2_f1	TRUE	FALSE	6755	820	5935	1122	5633	5.44579e-23	3.67863e-19	no	0.730838	4	6719	53	6702	1.65209e-11	1.11598e-07	no	0.0754717
NFAC3_f1	TRUE	FALSE	6613	776	5837	1099	5514	1.40435e-26	9.287e-23	no	0.706096	4	6581	52	6561	2.72007e-11	1.79878e-07	no	0.0769231
NFAC4_f1	TRUE	FALSE	8850	988	7862	1470	7380	4.03911e-43	3.57461e-39	no	0.672109	5	8808	69	8781	1.25739e-14	1.11279e-10	no	0.0724638
NFIA+NFIB+NFIC+NFIX_f2	TRUE	TRUE	30454	2391	28063	5059	25395	0	0	no	0.472623	0	30332	239	30215	5.17565e-54	1.57619e-49	no	0
NFIA+NFIB+NFIC+NFIX_si	TRUE	TRUE	4212	500	3712	700	3512	1.24811e-16	5.25706e-13	no	0.714286	12	4191	33	4179	0.00025188	1.06092	no	0.363636
NFIL3_si	TRUE	TRUE	2275	274	2001	378	1897	4.68661e-09	1.0662e-05	no	0.724868	0	2262	18	2257	2.19623e-05	0.0499643	no	0
NFKB1_f1	TRUE	TRUE	21518	1500	20018	3575	17943	0	0	no	0.41958	8	21432	169	21349	2.69147e-35	5.7915e-31	no	0.0473373
NFYA_f1	TRUE	FALSE	5788	550	5238	962	4826	6.08169e-48	3.52008e-44	no	0.571726	3	5753	45	5743	3.79144e-10	2.19448e-06	no	0.0666667
NFYB_f1	TRUE	FALSE	6158	624	5534	1023	5135	1.73418e-42	1.06791e-38	no	0.609971	3	6123	48	6110	8.17637e-11	5.03501e-07	no	0.0625
NFYC_f1	TRUE	FALSE	12165	1030	11135	2021	10144	9.45016e-129	1.14961e-124	no	0.509649	0	12093	95	12070	1.86216e-22	2.26532e-18	no	0
NKX21_f1	TRUE	FALSE	10155	1022	9133	1687	8468	2.45159e-70	2.48959e-66	no	0.605809	2	10104	80	10075	2.65125e-18	2.69234e-14	no	0.025
NKX22_si	TRUE	FALSE	3634	480	3154	604	3030	3.28482e-08	0.000119371	no	0.794702	0	3613	28	3606	1.20467e-07	0.000437775	no	0
NKX25_f1	TRUE	TRUE	2889	399	2490	480	2409	5.14944e-05	0.148767	no	0.83125	14	2866	23	2866	0.0605689	174.983	no	0.608696
NKX31_si	TRUE	TRUE	6146	742	5404	1021	5125	1.15701e-21	7.11099e-18	no	0.726738	0	6123	48	6098	4.04512e-12	2.48613e-08	no	0
NOBOX_si	FALSE	FALSE	1897	256	1641	315	1582	0.000272409	0.516761	no	0.812698	0	1892	15	1882	0.000104526	0.198287	no	0
NR1H2_f1	TRUE	TRUE	8679	897	7782	1442	7237	1.15687e-55	1.00405e-51	no	0.622053	0	8630	68	8611	1.60056e-16	1.38913e-12	no	0
NR1H4_f1	TRUE	TRUE	13536	1123	12413	2249	11287	4.75375e-149	6.43468e-145	no	0.499333	3	13472	106	13430	1.36634e-23	1.84947e-19	no	0.0283019
NR1I2_f2	TRUE	TRUE	17406	1798	15608	2892	14514	6.05399e-110	1.05376e-105	no	0.621715	12	17307	136	17270	2.01258e-26	3.5031e-22	no	0.0882353
NR1I2_si	TRUE	TRUE	3828	524	3304	636	3192	1.1536e-06	0.00441599	no	0.823899	73	3807	30	3798	4.09297e-15	1.56679e-11	yes	2.43333
NR1I3_f2	TRUE	FALSE	18882	1961	16921	3137	15745	5.42992e-117	1.02528e-112	no	0.62512	3	18754	148	18734	9.33074e-33	1.76183e-28	no	0.0202703
NR1I3_si	TRUE	FALSE	3951	526	3425	656	3295	2.72909e-08	0.000107827	no	0.801829	2	3927	31	3920	1.89092e-07	0.000747101	no	0.0645161
NR2C2_f1	TRUE	TRUE	25416	2179	23237	4222	21194	8.50971e-260	2.16283e-255	no	0.516106	10	25268	199	25217	5.90911e-41	1.50186e-36	no	0.0502513
NR4A1_f1	FALSE	FALSE	4511	612	3899	749	3762	4.21516e-08	0.000190146	no	0.817089	0	4490	35	4476	3.22374e-09	1.45423e-05	no	0
NR4A2_si	FALSE	FALSE	4864	649	4215	808	4056	9.04176e-10	4.39791e-06	no	0.803218	19	4839	38	4826	0.00201588	9.80525	no	0.5
NR5A2_f1	TRUE	FALSE	7832	919	6913	1301	6531	4.23389e-31	3.31598e-27	no	0.70638	0	7784	61	7771	5.64478e-15	4.42099e-11	no	0
NR6A1_do	FALSE	FALSE	6885	795	6090	1144	5741	1.31523e-29	9.05534e-26	no	0.69493	2	6851	54	6831	1.43697e-12	9.89357e-09	no	0.037037
NRF1_f1	TRUE	FALSE	74123	3346	70777	12314	61809	0	0	no	0.271723	4	73961	581	73542	3.72795e-127	2.76327e-122	no	0.00688468
OTX2_si	TRUE	FALSE	5686	715	4971	945	4741	2.53303e-16	1.44028e-12	no	0.756614	123	5666	45	5641	2.82329e-31	1.60532e-27	yes	2.73333
P53_f2	TRUE	TRUE	25738	2080	23658	4276	21462	4.44898e-296	1.14508e-291	no	0.486436	45	25639	202	25536	1.84905e-28	4.75908e-24	no	0.222772
PAX2_f1	TRUE	FALSE	7565	710	6855	1257	6308	4.8326e-64	3.65586e-60	no	0.564837	0	7528	59	7506	1.52589e-14	1.15433e-10	no	0
PAX2_si	TRUE	FALSE	2446	290	2156	406	2040	2.9028e-10	7.10026e-07	no	0.714286	0	2431	19	2427	1.30268e-05	0.0318635	no	0
PAX5_f1	FALSE	FALSE	95705	5452	90253	15900	79805	0	0	no	0.342893	13	95384	750	94955	6.11534e-160	5.85269e-155	no	0.0173333
PAX5_si	FALSE	FALSE	10313	1106	9207	1713	8600	4.84308e-58	4.99467e-54	no	0.645651	1	10258	81	10232	5.9693e-19	6.15614e-15	no	0.0123457
PAX6_f1	FALSE	TRUE	4097	431	3666	681	3416	9.44453e-26	3.86942e-22	no	0.632893	0	4076	32	4065	1.51828e-08	6.2204e-05	no	0
PBX1_do	TRUE	TRUE	4292	560	3732	713	3579	3.50221e-10	1.50315e-06	no	0.785414	0	4266	34	4258	5.4688e-09	2.34721e-05	no	0
PBX3_f2	TRUE	FALSE	6619	672	5947	1100	5519	2.40107e-45	1.58927e-41	no	0.610909	0	6573	52	6567	5.53459e-13	3.66335e-09	no	0
PDX1_do	TRUE	FALSE	1806	187	1619	300	1506	9.04067e-13	1.63275e-09	no	0.623333	4	1799	14	1792	0.00741245	13.3869	no	0.285714
PEBB_f1	TRUE	FALSE	11226	1115	10111	1865	9361	1.20167e-80	1.34899e-76	no	0.597855	1	11173	88	11138	1.69226e-20	1.89973e-16	no	0.0113636
PIT1_f1	TRUE	FALSE	5455	722	4733	906	4549	2.16982e-11	1.18363e-07	no	0.796909	4	5435	43	5412	2.59031e-09	1.41301e-05	no	0.0930233
PLAG1_f1	TRUE	FALSE	168561	7124	161437	28004	140557	0	0	no	0.254392	0	168160	1322	167239	1.47957e-290	2.49398e-285	no	0
PO2F1_f1	TRUE	TRUE	3517	446	3071	584	2933	4.02108e-10	1.41421e-06	no	0.763699	0	3502	28	3489	1.18317e-07	0.000416119	no	0
PO2F2_si	TRUE	FALSE	3297	388	2909	548	2749	7.14533e-14	2.35581e-10	no	0.708029	20	3282	26	3271	0.233139	768.659	no	0.769231
PO3F2_si	TRUE	FALSE	4874	646	4228	810	4064	2.78045e-10	1.35519e-06	no	0.797531	2	4855	38	4836	5.0245e-09	2.44894e-05	no	0.0526316
PO4F2_si	TRUE	FALSE	3549	394	3155	590	2959	9.82207e-19	3.48585e-15	no	0.667797	17	3533	28	3521	0.0367421	130.398	no	0.607143
PO5F1_do	TRUE	FALSE	6996	874	6122	1162	5834	2.20529e-20	1.54282e-16	no	0.752151	28	6960	55	6941	0.00026448	1.8503	no	0.509091
PPARA_f1	TRUE	TRUE	3370	479	2891	560	2810	0.000177924	0.599605	no	0.855357	0	3347	26	3344	3.40942e-07	0.00114897	no	0
PPARA_f2	TRUE	TRUE	19341	1714	17627	3213	16128	2.1126e-184	4.08599e-180	no	0.533458	0	19219	152	19189	6.18836e-35	1.19689e-30	no	0
PPARG_f1	TRUE	TRUE	29856	2647	27209	4960	24896	2.9e-283	8.65824e-279	no	0.533669	11	29719	234	29622	3.30695e-48	9.87323e-44	no	0.0470085
PPARG_si	TRUE	TRUE	5652	706	4946	939	4713	8.30926e-17	4.69639e-13	no	0.751864	4	5612	44	5608	1.6349e-09	9.24046e-06	no	0.0909091
PRDM1_f1	FALSE	TRUE	14890	1520	13370	2474	12416	6.01048e-98	8.9496e-94	no	0.61439	6	14830	117	14773	9.35843e-25	1.39347e-20	no	0.0512821
PRGR_do	FALSE	TRUE	7945	949	6996	1320	6625	4.96412e-29	3.94399e-25	no	0.718939	0	7912	62	7883	3.25345e-15	2.58487e-11	no	0
PRGR_f1	FALSE	TRUE	3301	449	2852	548	2753	3.64095e-06	0.0120188	no	0.819343	2	3279	26	3275	2.51012e-06	0.0082859	no	0.0769231
PRRX2_f1	FALSE	FALSE	1668	190	1478	277	1391	1.0393e-08	1.73355e-05	no	0.685921	0	1664	13	1655	0.000303456	0.506164	no	0
RARA_f1	TRUE	TRUE	1674	257	1417	278	1396	0.167829	280.945	no	0.92446	23	1665	13	1661	0.00551615	9.23403	yes	1.76923
RARA_f2	TRUE	TRUE	33091	2543	30548	5497	27594	0	0	no	0.462616	1	32941	259	32832	6.43775e-58	2.13032e-53	no	0.003861
RARB_f1	TRUE	FALSE	14842	1418	13424	2466	12376	3.58e-118	5.31344e-114	no	0.57502	0	14765	116	14726	4.51176e-27	6.69636e-23	no	0
RARG_do	FALSE	FALSE	50045	3784	46261	8314	41731	0	0	no	0.455136	0	49824	392	49653	2.26086e-87	1.13145e-82	no	0
RARG_f1	FALSE	FALSE	4059	543	3516	674	3385	3.2855e-08	0.000133358	no	0.805638	0	4030	32	4027	1.53995e-08	6.25067e-05	no	0
REL_do	TRUE	FALSE	12451	998	11453	2069	10382	1.29896e-146	1.61734e-142	no	0.482359	1	12393	98	12353	1.07055e-22	1.33294e-18	no	0.0102041
RELB_si	TRUE	TRUE	16105	1302	14803	2676	13429	5.20903e-186	8.38915e-182	no	0.486547	0	16030	126	15979	2.83269e-29	4.56205e-25	no	0
REST_f1	TRUE	TRUE	73726	4963	68763	12248	61478	0	0	no	0.405209	2	73465	578	73148	3.7921e-127	2.79577e-122	no	0.00346021
RFX1_f1	TRUE	FALSE	11935	1074	10861	1983	9952	1.09977e-110	1.31258e-106	no	0.541604	4	11878	94	11841	1.5572e-20	1.85852e-16	no	0.0425532
RFX3_f1	FALSE	TRUE	5670	665	5005	942	4728	4.91286e-23	2.78559e-19	no	0.705945	0	5654	44	5626	3.05811e-11	1.73395e-07	no	0
RORA_f1	TRUE	FALSE	4009	548	3461	666	3343	5.52282e-07	0.0022141	no	0.822823	38	3986	31	3978	0.206367	827.324	yes	1.22581
RUNX1_f1	TRUE	FALSE	4560	517	4043	758	3802	9.11486e-22	4.15637e-18	no	0.682058	1	4531	36	4524	5.40293e-09	2.46374e-05	no	0.0277778
RUNX2_f1	FALSE	TRUE	8480	914	7566	1409	7071	2.843e-47	2.41087e-43	no	0.648687	0	8434	66	8414	4.40177e-16	3.7327e-12	no	0
RUNX3_si	FALSE	FALSE	17990	1539	16451	2989	15001	1.81762e-185	3.2699e-181	no	0.514888	11	17917	141	17849	5.96309e-28	1.07276e-23	no	0.0780142
RXRA_f1	TRUE	TRUE	20592	1979	18613	3421	17171	1.53762e-160	3.16627e-156	no	0.578486	5	20487	161	20431	8.97225e-35	1.84757e-30	no	0.0310559
RXRB_f1	FALSE	FALSE	8952	962	7990	1487	7465	2.8797e-50	2.5779e-46	no	0.64694	11	8913	70	8882	1.67083e-12	1.49573e-08	no	0.157143
RXRG_f1	FALSE	FALSE	7930	803	7127	1317	6613	2.97579e-54	2.3598e-50	no	0.609719	3	7891	62	7868	6.50501e-14	5.15848e-10	no	0.0483871
SMAD3_f1	TRUE	TRUE	11190	1143	10047	1859	9331	6.72893e-74	7.52967e-70	no	0.614847	5	11124	88	11102	8.72898e-19	9.76773e-15	no	0.0568182
SMAD4_si	TRUE	FALSE	6647	760	5887	1104	5543	8.56301e-30	5.69183e-26	no	0.688406	1	6614	52	6595	1.48058e-12	9.84142e-09	no	0.0192308
SOX10_si	TRUE	FALSE	2569	330	2239	427	2142	2.73581e-07	0.00070283	no	0.772834	0	2562	20	2549	7.48032e-06	0.0192169	no	0
SOX17_f2	TRUE	FALSE	6456	809	5647	1073	5383	1.08295e-18	6.99151e-15	no	0.753961	116	6422	51	6405	8.68254e-20	5.60545e-16	yes	2.27451
SOX2_f1	TRUE	FALSE	7655	953	6702	1272	6383	1.18222e-22	9.04988e-19	no	0.749214	213	7618	60	7595	7.41411e-87	5.6755e-83	yes	3.55
SOX5_f1	TRUE	FALSE	2436	312	2124	405	2031	4.16992e-07	0.00101579	no	0.77037	172	2427	19	2417	6.46327e-270	1.57445e-266	yes	9.05263
SOX9_f1	TRUE	TRUE	4316	503	3813	717	3599	2.09729e-18	9.05189e-15	no	0.701534	0	4300	34	4282	5.30101e-09	2.28791e-05	no	0
SP1_f1	TRUE	TRUE	121688	5935	115753	20216	101472	0	0	no	0.293579	3	121347	954	120734	7.56643e-209	9.20743e-204	no	0.00314465
SP1_f2	TRUE	TRUE	459495	11911	447584	76337	383158	0	0	no	0.156032	0	458877	3603	455892	0	0	no	0
SP3_f1	TRUE	TRUE	663594	13412	650182	110245	553349	0	0	no	0.121656	39	662899	5203	658391	0	0	no	0.00749568
SP4_f1	TRUE	FALSE	2011947	16746	1995201	334250	1677697	0	0	no	0.0501002	169	2011113	15775	1996172	0	0	no	0.0107132
SPI1_si	TRUE	TRUE	35436	3000	32436	5887	29549	0	0	no	0.509597	12	35312	278	35158	1.9163e-57	6.79062e-53	no	0.0431655
SPIB_f1	TRUE	FALSE	10047	1104	8943	1669	8378	8.17969e-52	8.21814e-48	no	0.661474	6	10009	79	9968	1.97811e-16	1.98741e-12	no	0.0759494
SRBP1_f2	TRUE	FALSE	16716	1568	15148	2777	13939	2.7197e-139	4.54625e-135	no	0.564638	7	16646	131	16585	2.12301e-27	3.54883e-23	no	0.0534351
SRBP2_f1	TRUE	FALSE	62325	4000	58325	10354	51971	0	0	no	0.386324	1	62089	489	61836	3.80978e-108	2.37444e-103	no	0.00204499
SRF_do	TRUE	FALSE	5006	569	4437	832	4174	1.76677e-23	8.84444e-20	no	0.683894	11	4974	39	4967	7.30206e-06	0.0365541	no	0.282051
SRY_f1	TRUE	TRUE	6302	784	5518	1047	5255	5.53821e-19	3.49018e-15	no	0.748806	21	6281	49	6253	5.92842e-05	0.373609	no	0.428571
STA5A_do	TRUE	FALSE	8271	782	7489	1374	6897	1.72281e-68	1.42494e-64	no	0.569141	8	8235	65	8206	1.47071e-12	1.21642e-08	no	0.123077
STA5B_f1	TRUE	FALSE	6697	762	5935	1113	5584	1.02239e-30	6.84693e-27	no	0.684636	0	6663	53	6644	3.24448e-13	2.17283e-09	no	0
STAT1_f2	TRUE	FALSE	13895	1369	12526	2308	11587	1.23075e-101	1.71013e-97	no	0.593154	3	13829	109	13786	3.00424e-24	4.1744e-20	no	0.0275229
STAT2_f1	TRUE	FALSE	17709	1645	16064	2942	14767	3.8344e-151	6.79034e-147	no	0.559143	9	17645	139	17570	2.42419e-28	4.29299e-24	no	0.0647482
STAT3_si	TRUE	TRUE	13454	1290	12164	2235	11219	3.24976e-106	4.37223e-102	no	0.577181	9	13393	105	13349	6.82782e-21	9.18615e-17	no	0.0857143
STAT4_si	TRUE	FALSE	8725	954	7771	1450	7275	3.62936e-46	3.16662e-42	no	0.657931	1	8675	68	8657	4.39153e-16	3.83161e-12	no	0.0147059
STAT6_do	TRUE	FALSE	7642	713	6929	1270	6372	1.11496e-65	8.5205e-62	no	0.561417	2	7605	60	7582	6.76124e-14	5.16694e-10	no	0.0333333
STF1_f1	TRUE	FALSE	6940	772	6168	1153	5787	1.05733e-34	7.33789e-31	no	0.669558	1	6894	54	6886	5.472e-13	3.79757e-09	no	0.0185185
SUH_f1	TRUE	TRUE	6872	806	6066	1142	5730	1.30689e-27	8.98094e-24	no	0.705779	0	6835	54	6818	1.96211e-13	1.34836e-09	no	0
TAL1_f1	TRUE	FALSE	6057	752	5305	1006	5051	1.79462e-18	1.087e-14	no	0.747515	7	6036	47	6010	5.08915e-09	3.0825e-05	no	0.148936
TAL1_f2	TRUE	FALSE	17681	1646	16035	2937	14744	5.15388e-150	9.11257e-146	no	0.560436	11	17607	139	17542	1.63922e-27	2.89831e-23	no	0.0791367
TBP_f1	TRUE	FALSE	4125	542	3583	685	3440	2.18981e-09	9.03298e-06	no	0.791241	9	4110	32	4093	4.61058e-05	0.190187	no	0.28125
TBX5_si	TRUE	FALSE	5716	794	4922	950	4766	2.97615e-08	0.000170117	no	0.835789	2	5676	45	5671	1.45133e-10	8.29581e-07	no	0.0444444
TEAD1_f1	TRUE	FALSE	8178	854	7324	1359	6819	7.13996e-51	5.83906e-47	no	0.628403	5	8149	64	8114	1.52192e-13	1.24463e-09	no	0.078125
TF65_f2	TRUE	TRUE	15335	1211	14124	2548	12787	5.51245e-185	8.45335e-181	no	0.475275	1	15268	120	15215	1.57315e-27	2.41243e-23	no	0.00833333
TF7L2_f1	TRUE	TRUE	6806	765	6041	1131	5675	9.50744e-33	6.47077e-29	no	0.676393	0	6772	53	6753	3.24593e-13	2.20918e-09	no	0
TFE2_f2	TRUE	FALSE	11699	1108	10591	1944	9755	9.09006e-96	1.06345e-91	no	0.569959	5	11651	92	11607	1.09008e-19	1.27528e-15	no	0.0543478
TFEB_f1	TRUE	FALSE	3663	404	3259	609	3054	9.23086e-20	3.38126e-16	no	0.663383	0	3641	29	3634	7.18763e-08	0.000263283	no	0
THA_f1	FALSE	TRUE	9223	907	8316	1532	7691	1.82544e-68	1.6836e-64	no	0.592037	2	9174	72	9151	1.54361e-16	1.42367e-12	no	0.0277778
THA_f2	FALSE	TRUE	33087	2849	30238	5497	27590	0	0	no	0.518283	10	32936	259	32828	4.47807e-54	1.48166e-49	no	0.03861
THB_do	FALSE	TRUE	36906	3020	33886	6131	30775	0	0	no	0.492579	20	36729	289	36617	1.80311e-56	6.65457e-52	no	0.0692042
THB_f1	FALSE	TRUE	8641	942	7699	1436	7205	3.07634e-46	2.65827e-42	no	0.655989	2	8599	68	8573	1.16021e-15	1.00254e-11	no	0.0294118
TYY1_f2	TRUE	TRUE	7419	894	6525	1233	6186	3.98846e-26	2.95904e-22	no	0.725061	0	7387	58	7361	2.50162e-14	1.85595e-10	no	0
USF1_f1	TRUE	FALSE	7174	714	6460	1192	5982	6.34285e-52	4.55036e-48	no	0.598993	20	7141	56	7118	1.44699e-06	0.0103807	no	0.357143
USF2_f1	TRUE	FALSE	12373	1036	11337	2056	10317	5.35275e-134	6.62296e-130	no	0.503891	1	12317	97	12276	1.76738e-22	2.18678e-18	no	0.0103093
VDR_f1	TRUE	TRUE	3879	546	3333	644	3235	2.35056e-05	0.091178	no	0.847826	2	3853	30	3849	3.1795e-07	0.00123333	no	0.0666667
VDR_f2	TRUE	TRUE	25788	2162	23626	4284	21504	4.35722e-276	1.12364e-271	no	0.504669	0	25652	202	25586	7.01855e-46	1.80994e-41	no	0
VSX2_si	FALSE	FALSE	2853	418	2435	474	2379	0.00485081	13.8394	no	0.881857	22	2844	22	2831	0.806977	2302.3	no	1
WT1_f1	TRUE	TRUE	225364	8028	217336	37440	187924	0	0	no	0.214423	79	224935	1767	223597	0	0	no	0.0447085
XBP1_f1	FALSE	FALSE	5129	476	4653	852	4277	3.47064e-45	1.78009e-41	no	0.558685	19	5105	40	5089	0.00087485	4.48711	no	0.475
YBOX1_f2	TRUE	TRUE	14593	1244	13349	2424	12169	7.97269e-152	1.16345e-147	no	0.513201	6	14527	114	14479	4.36864e-24	6.37516e-20	no	0.0526316
ZBT7A_f1	FALSE	TRUE	142733	6764	135969	23713	119020	0	0	no	0.285244	0	142366	1119	141614	3.32257e-246	4.7424e-241	no	0
ZBTB6_si	FALSE	FALSE	21956	1771	20185	3648	18308	7.38424e-254	1.62128e-249	no	0.485471	1	21866	172	21784	6.31657e-39	1.38687e-34	no	0.00581395
ZEB1_do	TRUE	TRUE	4719	678	4041	784	3935	3.38741e-05	0.159852	no	0.864796	2	4682	37	4682	8.71744e-09	4.11376e-05	no	0.0540541
ZFX_f1	TRUE	FALSE	292497	10777	281720	48593	243904	0	0	no	0.221781	3	291904	2293	290204	0	0	no	0.00130833
ZIC1_f1	TRUE	FALSE	29020	2213	26807	4821	24199	0	0	no	0.459033	4	28903	228	28792	7.04262e-50	2.04377e-45	no	0.0175439
ZN143_si	FALSE	TRUE	61019	4496	56523	10137	50882	0	0	no	0.443524	5	60782	478	60541	5.25821e-104	3.2085e-99	no	0.0104603
ZN148_si	FALSE	TRUE	272865	7770	265095	45332	227533	0	0	no	0.171402	6	272467	2139	270726	0	0	no	0.00280505
ZN384_f1	FALSE	FALSE	8173	955	7218	1358	6815	4.74491e-33	3.87802e-29	no	0.70324	7	8137	64	8109	9.90781e-13	8.09765e-09	no	0.109375
ZN423_f1	TRUE	TRUE	21338	1459	19879	3545	17793	0	0	no	0.411566	8	21264	167	21171	7.03619e-35	1.50138e-30	no	0.0479042
