# Supplementary material for: Effects of cytosine methylation on transcription factor binding sites
Source: BMC Genomics. 2014 Mar 26;15:119. doi: 10.1186/1471-2164-15-119 (PMC3986887; doi:10.1186/1471-2164-15-119)
Supplement: Additional file 5 — Contains RDM-based predicted TFBS for CTCF supported with ChIP-seq peak data; tables containing information about the names of the TFBSs models used, their function in regulation (activator or repressor), the number of cytosines in our study (with any SCC M/E ) overlapping with TFBSs, the number of CpG “traffic lights” overlapping with TFBSs for each TF, the expected number of such overlaps and the statistical significance of the over-/underrepresentation of TFBS in CpG “traffic light” positions. Consistent information is given for positions with positive SCC M/E . [file 1471-2164-15-119-S5.xlsx]

## Sheet: Sheet1
Results based on RDM-predictions filtered by ChiP-seq peaks
Name of the model	Activator	Repressor	Total predictions	CpG "traffic lights", negative correlation, p < 0.01	Other positions	Expected negative correlation, p < 0.01	Expected, other positions	p-value, chi-square	p-value, chi-square, Biferroni corrected	More, then expected	Obs/Exp	Positive correlation, p < 0.01	Other positions	Expected positive correlation, p < 0.01	Expected, other positions	p-value, chi-square	p-value, chi-square, Biferroni corrected	More, then expected	Obs/Exp	comment
CTCF_f2	TRUE	TRUE	1195	64	1131	199	996	1.04048e-25	1.24337e-22	no	0.321608	5	1190	9	1186	0.180772	216.022	no	0.555556	50 cell types
CTCF_f2	TRUE	TRUE	286	16	270	27	259	0.0261109	7.4677	no	0.592593	4	282	4	282	1	286	no	1	36 normal cell types
CTCF_f2	TRUE	TRUE	196	6	190	10	186	0.194126	38.0487	no	0.6	3	193	3	193	1	196	no	1	14 normal cells, for which ChIP-seq is avaiible
