# Supplementary material for: Effects of cytosine methylation on transcription factor binding sites
Source: BMC Genomics. 2014 Mar 26;15:119. doi: 10.1186/1471-2164-15-119 (PMC3986887; doi:10.1186/1471-2164-15-119)
Supplement: Additional file 7 — Contains RDM-based predicted TFBSs. Tables containing the positions within TFBSs with high, medium and low IC, the number of cytosines in our study (with any SCC M/E ) overlapping with TFBS, and the number of CpG “traffic lights” overlapping with TFBS for each TF. Consistent information is given for positions with positive SCC M/E . [file 1471-2164-15-119-S7.xlsx]

## Sheet: Positions within TFBS
Results based on a particular position of CpG within TFBS predicted by RDM for 50 cell samples
Name of the model	Posiition with a model	CpG IC	Position	Total predictions	CpG "traffic lights", negative correlation, p < 0.01	CpG "traffic lights", negative correlation, fraction, p < 0.01	Positive correlation, p < 0.01	Positive correlation, fraction, p < 0.01				t-test	avarage Obs/Exp in positions with high/low IC
AHR_si	4	hi	core	364	20	0.0126743	2	0.00126743			CpG "traffic lights", negative correlation, fraction, p < 0.01	0.0246058	0.6
ARNT_f1	4	hi	core	1388	77	0.0136139	7	0.00123762			Positive correlation, fraction, p < 0.01	0.188969	0.63
ATF1_si	5	hi	core	132	9	0.0163636	0	0
ATF2+ATF4_f1	4	hi	core	214	22	0.0218038	0	0
ATF6A_si	8	hi	core	12	1	0.0119048	0	0
BHE40_f2	4	hi	core	997	78	0.0171542	1	0.000219925
CREB1_f1	5	hi	core	389	24	0.0147239	0	0
CREM_f1	7	hi	core	66	7	0.029661	0	0
CUX1_f1	5	hi	core	2	0	0	0	0
E2F1_f2	7	hi	core	11076	596	0.0117575	45	0.000887732
E2F4_do	7	hi	core	4600	269	0.012834	24	0.00114504
E2F6_f1	7	hi	core	4510	327	0.0147125	28	0.00125979
EGR1_f2	2	hi	core	5351	271	0.0109908	13	0.000527234
EGR2_si	9	hi	core	579	32	0.00995334	0	0
EHF_si	7	hi	core	34	2	0.016129	0	0
ELF1_f1	3	hi	core	677	66	0.0206897	5	0.0015674
ELK1_f1	3	hi	core	943	65	0.0178229	5	0.00137099
ELK4_f1	4	hi	core	65	1	0.00364964	0	0
ENOA_si	7	hi	core	1593	112	0.0180441	2	0.000322217
ERG_f1	8	hi	core	166	9	0.0124309	2	0.00276243
FUBP1_f1	10	hi	core	295	42	0.0294324	1	0.000700771
GABP1+GABP2_f1	2	hi	core	347	37	0.022561	2	0.00121951
GABPA_f1	5	hi	core	384	30	0.0174419	3	0.00174419
HES1_f1	6	hi	core	23	2	0.018018	0	0
HIF1A_si	6	hi	core	1229	85	0.0176642	7	0.0014547
KAISO_f1	3	hi	core	526	34	0.0164331	1	0.000483325
MAX_f1	6	hi	core	608	38	0.0168067	1	0.000442282
MBD2_si	6	hi	core	3832	156	0.00874096	10	0.000560318
MECP2_f1	4	hi	core	21013	945	0.00987399	64	0.000668715
MYC_f1	4	hi	core	925	65	0.0159862	1	0.000245942
MYCN_si	5	hi	core	1414	82	0.0147801	1	0.000180245
NRF1_f1	2	hi	core	1581	124	0.0189806	2	0.000306138
PAX2_si	2	hi	core	367	37	0.0237028	3	0.00192184
PAX6_f1	6	hi	core	17	1	0.015625	0	0
TFEB_f1	3	hi	core	31	2	0.015748	1	0.00787402
USF1_f1	4	hi	core	70	9	0.026087	0	0
USF2_f1	5	hi	core	393	36	0.0196829	0	0
XBP1_f1	9	hi	core	132	14	0.0240137	0	0
EGR1_f2	8	hi	core	4664	252	0.0118493	13	0.000611276
KAISO_f1	5	hi	core	511	42	0.0217504	2	0.00103573
NRF1_f1	8	hi	core	1599	95	0.0138323	7	0.00101922
PAX5_f1	9	me	flanking	3933	267	0.0146719	17	0.000934169
RXRB_f1	1	me	flanking	49	4	0.0199005	0	0
SP4_f1	23	me	flanking	1	0	0	0	0
SUH_f1	8	me	flanking	175	19	0.0225386	2	0.00237248
PAX5_f1	14	me	flanking	3949	298	0.0161221	15	0.000811513
ENOA_si	1	lo	flanking	695	66	0.0227586	6	0.00206897
ESR2_do	8	lo	flanking	304	41	0.0323599	2	0.00157853
GCR_do	2	lo	flanking	1167	130	0.025053	6	0.00115629
NFYC_f1	2	lo	flanking	11	0	0	0	0
RARA_f2	8	lo	flanking	6	1	0.0212766	0	0
SP1_f2	17	lo	flanking	8300	511	0.0119714	27	0.000632541
SP3_f1	16	lo	flanking	5930	381	0.0135082	23	0.000815458
THB_f1	1	lo	flanking	101	14	0.0331754	0	0
ZFX_f1	4	lo	flanking	2788	201	0.0154402	13	0.000998617
ZN384_f1	10	lo	flanking	28	5	0.0438596	0	0
ZFX_f1	7	lo	flanking	1164	114	0.0223354	1	0.000195925
