# Supplementary material for: Effects of cytosine methylation on transcription factor binding sites
Source: BMC Genomics. 2014 Mar 26;15:119. doi: 10.1186/1471-2164-15-119 (PMC3986887; doi:10.1186/1471-2164-15-119)
Supplement: Additional file 8 — Contains PWM-based predicted TFBSs. Tables containing the positions within TFBSs with high, medium and low IC, the number of cytosines in our study (with any SCC M/E ) overlapping with TFBS, and the number of CpG “traffic lights” overlapping with TFBS for each TF. Consistent information is given for positions with positive SCC M/E . [file 1471-2164-15-119-S8.xlsx]

## Sheet: Sheet1
Results based on a particular position of CpG within TFBS predicted by PWM for 50 cell samples
Name of the model	Posiition with a model	CpG IC	Position	Total predictions	CpG "traffic lights", negative correlation, p < 0.01	CpG "traffic lights", negative correlation, fraction, p < 0.01	Positive correlation, p < 0.01	Positive correlation, fraction, p < 0.01				t-test	avarage Obs/Exp in positions with high/low IC
AHR_si	4	hi	core	3747	237	3510	277	3125			CpG "traffic lights", negative correlation, fraction, p < 0.01	0.0315276	0.87
ARNT_f1	4	hi	core	2286	149	2137	169	1906			Positive correlation, fraction, p < 0.01	0.061845	0.9
ATF1_si	5	hi	core	1007	74	933	75	840
ATF2+ATF4_f1	4	hi	core	942	83	859	70	786
ATF6A_si	8	hi	core	3470	266	3204	257	2894
BHE40_f2	4	hi	core	2181	169	2012	161	1819
CREB1_f1	5	hi	core	1156	105	1051	86	964
CREM_f1	7	hi	core	930	91	839	69	775
CUX1_f1	5	hi	core	525	35	490	39	438
E2F1_f2	7	hi	core	17375	958	16417	1287	14488
E2F4_do	7	hi	core	9619	526	9093	712	8021
E2F6_f1	7	hi	core	17429	1100	16329	1291	14533
EGR1_f2	2	hi	core	22807	1263	21544	1689	19018
EGR2_si	9	hi	core	18006	1109	16897	1333	15015
EHF_si	7	hi	core	2963	245	2718	219	2471
ELF1_f1	3	hi	core	2811	247	2564	208	2344
ELK1_f1	3	hi	core	2632	212	2420	195	2195
ELK4_f1	4	hi	core	2322	175	2147	172	1936
ENOA_si	7	hi	core	3881	275	3606	287	3236
EOMES_f1	1	hi	core	923	63	860	68	770
ERG_f1	8	hi	core	2312	180	2132	171	1928
FUBP1_f1	10	hi	core	2321	271	2050	172	1935
GABP1+GABP2_f1	2	hi	core	4531	341	4190	335	3778
GABPA_f1	5	hi	core	4181	322	3859	310	3486
HEN1_si	14	hi	core	10289	712	9577	762	8580
HES1_f1	6	hi	core	6589	418	6171	488	5494
HIF1A_si	6	hi	core	4220	271	3949	312	3519
HINFP_f1	4	hi	core	2366	158	2208	175	1973
KAISO_f1	3	hi	core	2758	202	2556	204	2300
MAX_f1	6	hi	core	2977	208	2769	220	2482
MBD2_si	6	hi	core	30278	1202	29076	2242	25248
MECP2_f1	4	hi	core	27347	1288	26059	2025	22804
MTF1_f1	6	hi	core	6303	404	5899	467	5256
MYC_f1	5	hi	core	5297	326	4971	392	4417
MYCN_si	4	hi	core	2677	207	2470	198	2232
NRF1_f1	2	hi	core	14596	874	13722	1081	12171
PAX2_si	2	hi	core	648	77	571	48	540
PAX6_f1	6	hi	core	1079	103	976	80	900
TFEB_f1	3	hi	core	804	102	702	60	670
USF1_f1	4	hi	core	1752	173	1579	130	1461
USF2_f1	5	hi	core	2517	212	2305	186	2099
XBP1_f1	9	hi	core	935	80	855	69	780
EGR1_f2	8	hi	core	22337	1257	21080	1654	18626
EOMES_f1	9	hi	core	1038	88	950	77	866
HINFP_f1	8	hi	core	3870	236	3634	287	3227
KAISO_f1	5	hi	core	2599	179	2420	192	2167
NRF1_f1	8	hi	core	14143	843	13300	1047	11793
HXA9_f1	2	me	flanking	619	78	541	46	516
NR1H2_f1	1	me	flanking	803	93	710	59	670
PAX5_f1	9	me	flanking	11551	703	10848	855	9632
RXRB_f1	1	me	flanking	1509	140	1369	112	1258
SP4_f1	23	me	flanking	137284	5754	131530	10165	114477
SUH_f1	8	me	flanking	1317	162	1155	98	1098
PAX5_f1	14	me	flanking	11103	794	10309	822	9258
ENOA_si	1	lo	flanking	1917	181	1736	142	1599
ESR2_do	8	lo	flanking	3301	309	2992	244	2753
GCR_do	2	lo	flanking	3797	359	3438	281	3166
NFYC_f1	2	lo	flanking	2134	158	1976	158	1779
RARA_f2	8	lo	flanking	4997	370	4627	370	4167
SP1_f2	17	lo	flanking	51454	2868	48586	3810	42906
SP3_f1	16	lo	flanking	73308	3643	69665	5428	61129
TAL1_f2	14	lo	flanking	1627	162	1465	120	1357
THB_do	9	lo	flanking	5088	463	4625	377	4243
THB_f1	1	lo	flanking	1270	149	1121	94	1059
ZFX_f1	4	lo	flanking	34776	2071	32705	2575	28999
ZN384_f1	10	lo	flanking	1517	201	1316	112	1265
ZFX_f1	7	lo	flanking	25976	1605	24371	1923	21661
total CpGs				237244	39414	197830
