# Supplementary material for: Effects of cytosine methylation on transcription factor binding sites
Source: BMC Genomics. 2014 Mar 26;15:119. doi: 10.1186/1471-2164-15-119 (PMC3986887; doi:10.1186/1471-2164-15-119)
Supplement: Additional file 9 — Contains a table listing FANTOM5 samples (cell types) matching 50 ENCODE samples. We grouped them into 50 classes of identical or similar biological cell types. The ENCODE sample description is also provided. Normal/cancer cell types (36/14) are marked in the last column. [file 1471-2164-15-119-S9.xlsx]

## Sheet: Sheet2
Sample	ENCODE RRBS sample name	ENCODE sample description	FANTOM5 sample name	Type
meth1	AG04449	fetal buttock/thigh fibroblast skin normal M	CNhs11351 CNhs11914 CNhs12499 CNhs11379 CNhs12028 CNhs12052 CNhs12055 CNhs12059	norm
meth2	AG09319	gum tissue fibroblasts from apparently heathly 24 year old gingival normal F	CNhs10866 CNhs11961 CNhs12006 CNhs10848 CNhs11952	norm
meth3	AoSMC	aortic smooth muscle cells mesoderm heart normal U	CNhs10838 CNhs11085 CNhs11305 CNhs11309	norm
meth4	BC_Brain_H11058N	brain, donor H11058N, age 66, Asian, DNA extract ectoderm brain normal M	CNhs11796 CNhs10617	norm
meth5	BC_Breast_02-03015	breast, donor 02-03015, age 21, caucasian, DNA extract ectoderm breast normal F	CNhs11792	norm
meth6	BC_Kidney_01-11002	kidney, donor 01-11002, age 83, caucasian, DNA and RNA extract mesoderm kidney normal F	CNhs10622 CNhs10652	norm
meth7	BC_Liver_01-11002	liver, donor 01-11002, age 83, caucasian, DNA and RNA extract endoderm liver normal F	CNhs11798	norm
meth8	BC_Lung_01-11002	lung, donor 01-11002, age 83, caucasian, DNA and RNA extract endoderm lung normal F	CNhs10625 CNhs11786	norm
meth9	BC_Pancreas_H12817N	pancreas, donor H12817N, age 71, caucasian, DNA and RNA extract endoderm pancreas normal M	CNhs11756	norm
meth10	BC_Placenta_UHN00189	placenta, donor UHN00189, age 29 extraembryonic mesoderm, trophectoderm placenta normal F	CNhs10627	norm
meth11	BC_Skeletal_Muscle_01-11002	skeletal muscle, donor 01-11002, age 83, caucasian, DNA and RNA extract mesoderm skeletal muscle normal F	CNhs13454 CNhs10629 CNhs11083 CNhs12053 CNhs12056 CNhs12060	norm
meth12	BC_Stomach_01-11002	stomach, donor 01-11002, age 83, caucasian, DNA extract endoderm stomach normal F	CNhs11771	norm
meth13	BC_Testis_N30	testis, donor N30, age 41, Asian, DNA extract mesoderm testis normal M	CNhs10632 CNhs12998	norm
meth14	BC_Uterus_BN0765	uterus, donor BN0765, age 44, Asian, DNA extract uterus normal F	CNhs11676	norm
meth15	BE2_C	neuroblastoma ectoderm brain cancer M	CNhs11276 CNhs11284 CNhs11818 CNhs11811	cancer
meth16	Caco-2	colorectal adenocarcinoma. (PMID: 1939345) endoderm colon cancer M	CNhs11280	cancer
meth17	GM06990	lymphoblastoid	CNhs12331 CNhs12332 CNhs12333	cancer
meth18	HAEpiC	amniotic epithelial cells epithelium U	CNhs11341 CNhs12125	norm
meth19	HCF	cardiac fibroblasts mesoderm heart U	CNhs12498 CNhs11378 CNhs12027 CNhs11909 CNhs12057 CNhs12061	norm
meth20	HCM	cardiac myocytes mesoderm heart U	CNhs12341 CNhs12350 CNhs12571	norm
meth21	HCPEpiC	choroid plexus epithelial cells ectoderm epithelium U	CNhs11319 CNhs12344	norm
meth22	HEEpiC	esophageal epithelial cells endoderm epithelium U	CNhs11323	norm
meth23	HEK293	embryonic kidney, (PMID: 11967234) mesoderm kidney cancer U	CNhs11046	cancer
meth24	HeLa-S3	cervical carcinoma ectoderm cervix cancer F	CNhs12325 CNhs12326 CNhs12327	cancer
meth25	Hepatocytes	primary hepatocytes, liver perfused by enzymes to generate single cell suspension endoderm liver normal B	CNhs12340 CNhs12349 CNhs12626	norm
meth26	HepG2	liver carcinoma endoderm liver cancer M	CNhs12328 CNhs12329 CNhs12330	cancer
meth27	HIPEpiC	iris pigment epithelial cells ectoderm eye U	CNhs12596	norm
meth28	HL-60	promyelocytic leukemia cells, (PMID: 276884) mesoderm blood cancer F	CNhs13055	cancer
meth29	HMEC	mammary epithelial cells ectoderm breast normal U	CNhs11077 CNhs11382 CNhs12032	norm
meth30	HNPCEpiC	non-pigment ciliary epithelial cells epithelium U	CNhs10871 CNhs11966 CNhs12009	norm
meth31	HRCEpiC	renal cortical epithelial cells mesoderm epithelium normal U	CNhs11331 CNhs12728	norm
meth32	HRE	renal epithelial cells mesoderm epithelium normal U	CNhs11332 CNhs12088 CNhs12732	norm
meth33	HRPEpiC	retinal pigment epithelial cells ectoderm epithelium U	CNhs10842 CNhs11338 CNhs12733	norm
meth34	HSMM	skeletal muscle myoblasts mesoderm muscle normal U	CNhs10870 CNhs11965 CNhs11908	norm
meth35	HSMMtube	skeletal muscle myotubes differentiated from the HSMM cell line mesoderm muscle normal U	CNhs11084	norm
meth36	Jurkat	T lymphoblastoid derived from an acute T cell leukemia	CNhs11253	cancer
meth37	K562	leukemia	CNhs12334 CNhs12335 CNhs12336 CNhs11250	cancer
meth38	Melano	epidermal melanocytes ectoderm skin U	CNhs12570 CNhs11303 CNhs11383 CNhs12033 CNhs12816 CNhs13156 CNhs13406	norm
meth39	Myometr	myometrial cells myometrium F	CNhs11927	norm
meth40	NH-A	astrocytes (also called Astrocy) ectoderm nervous normal U	CNhs11321 CNhs12081 CNhs12117 CNhs12005 CNhs11960 CNhs10864	norm
meth41	NHBE	bronchial epithelial cells endoderm epithelium normal F	CNhs12054 CNhs12058 CNhs12062	norm
meth42	NT2-D1	malignant pluripotent embryonal carcinoma (NTera-2) inner cell mass testis cancer M	CNhs11876 CNhs12351 CNhs12362 CNhs11726	cancer
meth43	Osteoblasts	osteoblasts (NHOst) mesoderm bone normal U	CNhs11311 CNhs11980 CNhs12035 CNhs11385 CNhs12036	norm
meth44	PANC-1	pancreatic carcinoma	CNhs11832	cancer
meth45	PFSK-1	neuroectodermal cell line derived from a cerebral brain tumor, (PMID: 1316433) ectoderm brain cancer	CNhs11866 CNhs11744 CNhs11753	cancer
meth46	PrEC	prostate epithelial cell line epithelial prostate normal U	CNhs11972 CNhs12014	norm
meth47	RPTEC	renal proximal tubule epithelial cells epithelium U	CNhs11330 CNhs12087 CNhs12120	norm
meth48	SAEC	small airway epithelial cells endoderm epithelium normal U	CNhs10884 CNhs11975 CNhs12016	norm
meth49	SK-N-MC	neuroepithelioma cell line derived from a metastatic supra-orbital human brain tumor	CNhs11853	cancer
meth50	U87	glioblastoma, astrocytoma, (PMID: 4332744) ectoderm brain cancer U	CNhs11248 CNhs11185 CNhs11272 CNhs10742	cancer
