# Supplementary material for: Effects of cytosine methylation on transcription factor binding sites
Source: BMC Genomics. 2014 Mar 26;15:119. doi: 10.1186/1471-2164-15-119 (PMC3986887; doi:10.1186/1471-2164-15-119)
Supplement: Additional file 10 — Contains thresholds for PWM corresponding to the P -value < 0.0005 (i.e., when 5 of 10,000 random words have scores no less than the thresholds).P-values were computed by MACRO-APE software (http://autosome.ru/macroape). [file 1471-2164-15-119-S10.txt]

AHR_si	6.5308
AIRE_f2	5.4871
ALX1_si	4.8282
ANDR_do	5.7672
AP2A_f2	6.7251
AP2B_f1	6.8254
AP2C_f1	6.3698
ARI3A_f1	3.9904
ARNT_f1	6.686
ATF1_si	5.8458
ATF2+ATF4_f1	5.7416
ATF3_f1	6.1858
ATF5_si	5.4159
ATF6A_si	5.9638
BATF_si	4.9141
BCL6_f1	5.3559
BHE40_f2	5.6745
BRCA1_f1	5.9488
CDX2_f1	5.1464
CEBPA_do	5.6598
CEBPB_f1	5.3615
CEBPD_f1	5.5899
CEBPE_f1	5.6589
CEBPG_si	5.443
CEBPZ_si	5.4016
COE1_f2	5.6074
COT1_f1	5.8848
COT1_si	5.8567
COT2_f1	5.7863
COT2_f2	5.9882
CREB1_f1	5.9183
CREM_f1	5.8157
CRX_si	5.5806
CTCF_f2	5.0656
CUX1_f1	5.8723
DDIT3_f1	5.8191
DLX3_do	5.1563
E2F1_f2	6.3547
E2F4_do	5.9113
E2F6_f1	6.3224
EGR1_f2	5.849
EGR2_si	6.5528
EHF_si	4.1363
ELF1_f1	6.0578
ELF5_f1	5.6665
ELK1_f1	6.1341
ELK4_f1	5.7305
ENOA_si	6.3145
EOMES_f1	2.7085
ERG_f1	4.7406
ERR1_f1	5.8344
ERR2_f1	5.2789
ESR1_do	5.9062
ESR2_do	5.6706
ESR2_si	6.196
ETS1_si	6.1752
ETS2_f1	6.1917
ETV4_f1	5.9593
EVI1_f1	3.5947
FLI1_f1	6.4081
FOS_si	5.9975
FOSL1_f2	5.7976
FOSL2_f1	4.091
FOXA1_f1	4.6003
FOXA2_f1	4.6567
FOXA3_f1	5.2186
FOXC1_f1	4.5368
FOXD3_f1	4.7459
FOXF2_f1	4.9029
FOXI1_f1	3.7693
FOXJ2_f1	4.8386
FOXJ3_f2	1.9386
FOXJ3_si	1.9592
FOXO1_si	4.9562
FOXO3_si	5.1736
FOXO4_f1	5.2244
FOXP2_si	5.5518
FUBP1_f1	5.3377
GABP1+GABP2_f1	6.1586
GABPA_f1	4.4612
GATA1_si	4.754
GATA2_si	5.7796
GATA3_si	5.756
GATA4_f1	5.6771
GATA6_f2	5.3106
GCR_do	6.0036
GCR_si	5.9329
GFI1_f1	5.5282
GFI1B_f1	5.2945
GLI1_f1	6.0221
GLI2_f1	0.3221
GLIS3_f1	6.4918
HAND1_si	5.9321
HEN1_si	4.8954
HES1_f1	6.5373
HIC1_si	6.2382
HIF1A_si	6.3864
HLF_si	5.3807
HMGA1_f1	4.7392
HMGA2_f1	3.7985
HNF1A_f1	4.4738
HNF1B_f1	4.8285
HNF4A_f1	5.6278
HNF6_f1	4.7616
HSF1_f2	5.5886
HTF4_f1	3.8306
HXA5_si	5.1817
HXA9_f1	4.8688
HXB1_f1	5.3927
HXB7_si	4.5835
HXB8_do	4.4877
IKZF1_f1	6.2894
INSM1_f1	5.6546
IRF1_si	4.3278
IRF2_f1	4.5094
IRF3_f1	4.9417
IRF4_si	4.1158
IRF7_f1	5.3082
IRF8_si	5.3388
ITF2_f1	4.6246
JUN_f1	5.447
JUNB_f1	5.5988
JUND_f1	4.9337
KAISO_f1	5.6099
KLF4_f2	6.0857
LEF1_f1	5.3523
LHX3_f1	3.6955
MAF_f1	6.0224
MAFB_f1	5.9235
MAFG_si	6.1749
MAFK_si	5.5271
MAX_f1	5.6641
MAZ_f1	6.5423
MBD2_si	6.4986
MECP2_f1	5.6975
MEF2A_f1	3.7226
MEF2C_f1	0.3516
MEIS1_f2	5.1633
MEIS2_do	3.5818
MITF_f1	6.1006
MYB_f1	6.3194
MYC_f1	6.0122
MYCN_si	6.3659
MYOD1_f1	6.1713
MYOG_f1	6.0038
MZF1_f1	6.2286
NDF1_f1	6.3498
NF2L2_si	5.8195
NFAC1_do	3.615
NFAC1_si	5.1062
NFAC2_f1	5.463
NFAC3_f1	5.5355
NFAC4_f1	5.5782
NFE2_f2	5.2638
NFIA+NFIB+NFIC+NFIX_f2	6.1227
NFIA+NFIB+NFIC+NFIX_si	6.3858
NFIL3_si	4.8547
NFKB1_f1	5.783
NFYA_f1	5.0686
NFYB_f1	4.7486
NFYC_f1	6.0355
NKX21_f1	6.0756
NKX22_si	5.164
NKX25_f1	5.597
NKX31_si	4.6183
NOBOX_si	5.161
NR1H4_f1	5.6299
NR1I2_si	5.9295
NR1I3_si	5.8525
NR2C2_f1	5.8623
NR4A1_f1	5.7937
NR4A2_si	5.6777
NR5A2_f1	5.8767
NR6A1_do	4.3056
NRF1_f1	6.1723
OTX2_si	5.4297
P53_f2	4.1767
PAX2_si	5.9894
PAX5_f1	6.3417
PAX5_si	6.4511
PAX6_f1	5.606
PBX1_do	5.1572
PBX3_f2	5.5454
PDX1_do	5.0143
PEBB_f1	5.9683
PIT1_f1	4.9514
PLAG1_f1	6.5615
PO2F1_f1	5.1321
PO2F2_si	2.6591
PO3F2_si	4.9589
PO4F2_si	4.9097
PO5F1_do	4.2728
PPARA_f1	5.8243
PPARA_f2	5.7391
PPARG_f1	5.6336
PPARG_si	5.9388
PRDM1_f1	2.6925
PRGR_do	5.7048
PRGR_f1	5.85
PRRX2_f1	4.6821
RARA_f1	4.7875
RARA_f2	6.0605
RARB_f1	6.0288
RARG_do	6.187
RARG_f1	6.0461
REL_do	5.9994
RELB_si	6.0733
REST_f1	1.8651
RFX1_f1	6.0611
RFX3_f1	2.3909
RORA_f1	4.1185
RUNX1_f1	5.8522
RUNX2_f1	6.0597
RUNX3_si	4.7949
RXRA_f1	5.7469
RXRB_f1	5.9154
RXRG_f1	2.6029
SMAD3_f1	6.1828
SMAD4_si	6.1746
SOX10_si	5.4234
SOX2_f1	4.5694
SOX5_f1	5.0094
SOX9_f1	4.9453
SP1_f1	6.2065
SP1_f2	6.1541
SP3_f1	6.8217
SP4_f1	7.1414
SPI1_si	3.8794
SPIB_f1	5.0615
SRBP1_f2	6.3386
SRBP2_f1	6.5766
SRF_do	4.5526
SRY_f1	5.0372
STA5A_do	5.2302
STA5B_f1	4.1517
STAT1_f2	4.6729
STAT2_f1	5.0533
STAT3_si	5.0982
STAT4_si	5.3946
STAT6_do	5.3288
STF1_f1	5.9951
SUH_f1	5.8159
TAL1_f1	4.829
TBP_f1	5.0324
TBX5_si	6.0076
TEAD1_f1	5.7497
TF65_f2	5.2082
TF7L2_f1	5.4171
TFE2_f2	5.9936
TFEB_f1	4.2638
THA_f1	6.0135
THA_f2	6.1188
THB_do	6.023
THB_f1	6.0124
TYY1_f2	4.9361
USF1_f1	4.2179
USF2_f1	6.2369
VDR_f1	5.7891
VDR_f2	5.8732
VSX2_si	4.9946
WT1_f1	6.8337
XBP1_f1	2.9532
YBOX1_f2	6.1029
ZBTB6_si	5.672
ZEB1_do	6.0554
ZFX_f1	6.0415
ZIC1_f1	6.4506
ZN148_si	6.5685
ZN384_f1	5.3655
